# Supplementary material for: The 2R, 3R isomer of 2, 3-butanediol prevents weight gain and decreases plasma glucose concentration of mice fed a fat-enriched diet
Source: Front Physiol. 2026 May 25;17:1721571. doi: 10.3389/fphys.2026.1721571 (PMC13244126; doi:10.3389/fphys.2026.1721571)
Supplement: Supplementary file 2 [file Table1.xlsx]

## Sheet: Sheet1
Supplementary Table 1. Effect of 2R, 3R-butanediol (R) treatment on concentration of liver metabolites of mice fed the fat-enriched diet.
Results are expressed as fold-changes of R-treated vs untreated. Orange = increase, green = decrease.
Super Pathway	Sub Pathway	Biochemical Name	HFD R vs HFD	q-value
Amino Acid	Glycine, Serine and Threonine Metabolism	glycine	1	0.7718
		N-acetylglycine	0.92	0.7068
		sarcosine	1.45	0.5471
		dimethylglycine	1	0.7718
		betaine	1.35	0.6077
		betaine aldehyde	1.05	0.79
		serine	1.01	0.7809
		N-acetylserine	0.98	0.7483
		threonine	1.01	0.7967
		N-acetylthreonine	0.93	0.6427
	Alanine and Aspartate Metabolism	alanine	1	0.7967
		N-acetylalanine	0.97	0.7292
		aspartate	0.99	0.7967
		N-acetylaspartate (NAA)	0.87	0.551
		asparagine	1	0.778
		N-acetylasparagine	0.92	0.6375
	Glutamate Metabolism	glutamate	0.98	0.7967
		glutamine	0.88	0.5343
		N-acetylglutamate	1.11	0.6448
		N-acetylglutamine	0.86	0.5289
		4-hydroxyglutamate	0.95	0.7282
		gamma-carboxyglutamate	1.07	0.7039
		glutamate, gamma-methyl ester	1.16	0.6448
		pyroglutamine*	1.4	0.4542
		gamma-aminobutyrate (GABA)	0.95	0.7175
		N-methyl-GABA	2.1	0.5256
		S-1-pyrroline-5-carboxylate	0.8	0.5471
	Histidine Metabolism	histidine	1.26	0.3133
		1-methylhistidine	0.67	0.4169
		3-methylhistidine	0.94	0.7594
		N-acetylhistidine	0.85	0.538
		N-acetyl-3-methylhistidine*	0.96	0.7601
		N-acetyl-1-methylhistidine*	0.71	0.4365
		imidazole propionate	1.27	0.7282
		formiminoglutamate	1.01	0.7829
		imidazole lactate	1.18	0.5655
		anserine	1.02	0.7967
		1-methylhistamine	0.81	0.6544
		1-methyl-4-imidazoleacetate	0.89	0.6448
		1-methyl-5-imidazoleacetate	0.74	0.7483
		1-ribosyl-imidazoleacetate*	0.92	0.7006
		4-imidazoleacetate	0.81	0.6544
	Lysine Metabolism	lysine	1.05	0.7522
		N2-acetyllysine	1.3	0.3456
		N6-acetyllysine	1.09	0.6448
		N6-methyllysine	0.91	0.6425
		N6,N6-dimethyllysine	0.89	0.6888
		N6,N6,N6-trimethyllysine	0.82	0.2431
		hydroxy-N6,N6,N6-trimethyllysine*	1.24	0.5777
		5-(galactosylhydroxy)-L-lysine	0.94	0.7068
		fructosyllysine	1.04	0.7522
		saccharopine	1.19	0.551
		2-aminoadipate	1.63	0.3456
		glutarylcarnitine (C5-DC)	1.07	0.7947
		pipecolate	1.06	0.7594
		5-aminovalerate	1.54	0.6702
		N,N,N-trimethyl-5-aminovalerate	1.38	0.538
	Phenylalanine Metabolism	phenylalanine	1	0.778
		N-acetylphenylalanine	1.06	0.7967
		1-carboxyethylphenylalanine	0.99	0.7761
		phenyllactate (PLA)	0.72	0.6077
		2-hydroxyphenylacetate	0.79	0.6544
	Tyrosine Metabolism	tyrosine	0.91	0.6425
		N-acetyltyrosine	0.87	0.6888
		1-carboxyethyltyrosine	0.83	0.7068
		4-hydroxyphenylpyruvate	1.16	0.7019
		3-(4-hydroxyphenyl)lactate	0.86	0.7292
		phenol sulfate	1.5	0.5149
		phenol glucuronide	1.8	0.5109
		O-methyltyrosine	1.48	0.538
		p-cresol glucuronide*	0.84	0.6548
	Tryptophan Metabolism	tryptophan	1.05	0.7483
		C-glycosyltryptophan	1.26	0.5306
		kynurenine	0.86	0.6307
		kynurenate	0.86	0.7967
		picolinate	0.55	0.3133
		serotonin	1.2	0.6146
		5-hydroxyindoleacetate	1.1	0.6544
		indolelactate	0.73	0.6448
		indolepropionate	3.07	0.0008
		indoleacetylglycine	0.87	0.7759
		3-indoxyl sulfate	0.91	0.7068
	Leucine, Isoleucine and Valine Metabolism	leucine	1.01	0.7967
		N-acetylleucine	1.02	0.7601
		1-carboxyethylleucine	1.11	0.6375
		isovalerylglycine	1.12	0.778
		isovalerylcarnitine (C5)	0.51	0.4169
		beta-hydroxyisovalerate	0.78	0.4169
		isoleucine	1.05	0.7601
		N-acetylisoleucine	0.98	0.7594
		1-carboxyethylisoleucine	0.94	0.7282
		2-hydroxy-3-methylvalerate	1.08	0.6643
		2-methylbutyrylcarnitine (C5)	1.73	0.7292
		2-methylbutyrylglycine	0.81	0.5943
		tiglylcarnitine (C5:1-DC)	0.8	0.551
		ethylmalonate	1.31	0.6252
		methylsuccinate	0.9	0.5801
		valine	1.11	0.6544
		N-acetylvaline	1.15	0.5801
		1-carboxyethylvaline	1.06	0.7505
		alpha-hydroxyisovalerate	1.23	0.538
		isobutyrylcarnitine (C4)	1.23	0.7967
		3-hydroxyisobutyrate	0.81	0.5471
	Methionine, Cysteine, SAM and Taurine Metabolism	methionine	1.1	0.6544
		N-acetylmethionine	1.05	0.7809
		N-formylmethionine	1.25	0.6425
		S-methylmethionine	1.29	0.5801
		methionine sulfoxide	1.11	0.5801
		N-acetylmethionine sulfoxide	1.11	0.6548
		S-adenosylmethionine (SAM)	0.91	0.6425
		S-adenosylhomocysteine (SAH)	1.1	0.6448
		homocysteine	1.79	0.3456
		cystathionine	1.33	0.5343
		cysteine	0.92	0.6375
		S-methylcysteine	1.09	0.6544
		hypotaurine	1.63	0.5793
		taurine	1.03	0.7522
		N-acetyltaurine	1.04	0.7601
		taurocyamine	1.36	0.3199
		3-sulfo-L-alanine	1.33	0.6242
	Urea cycle; Arginine and Proline Metabolism	arginine	0.96	0.7483
		argininosuccinate	1.05	0.7594
		urea	1.05	0.7522
		ornithine	1.09	0.7112
		3-amino-2-piperidone	1.24	0.6544
		2-oxoarginine*	1.12	0.6544
		citrulline	1.09	0.6129
		homocitrulline	0.94	0.7522
		proline	1	0.7829
		dimethylarginine (SDMA + ADMA)	1	0.7718
		N-acetylarginine	1.37	0.538
		N-acetylcitrulline	1.15	0.7699
		N-delta-acetylornithine	2.73	0.0219
		N-alpha-acetylornithine	1.64	0.4778
		N2,N5-diacetylornithine	3.26	0.0598
		trans-4-hydroxyproline	1.33	0.2501
		pro-hydroxy-pro	3.29	0.5061
		N-methylproline	1.14	0.7019
		N,N,N-trimethyl-alanylproline betaine (TMAP)	0.63	0.0815
		N-monomethylarginine	1.04	0.7594
		argininate*	0.8	0.6448
		N-acetylhomocitrulline	0.92	0.7006
	Creatine Metabolism	guanidinoacetate	1.06	0.7601
		creatine	1.02	0.7967
		creatinine	0.76	0.5801
	Polyamine Metabolism	putrescine	0.83	0.7967
		spermidine	1.09	0.6448
		(N(1) + N(8))-acetylspermidine	1.24	0.538
		spermine	0.8	0.5241
		5-methylthioadenosine (MTA)	0.94	0.7019
	Guanidino and Acetamido Metabolism	4-guanidinobutanoate	6.73	0.0598
		guanidinosuccinate	0.69	0.551
	Glutathione Metabolism	glutathione, reduced (GSH)	1.06	0.7196
		glutathione, oxidized (GSSG)	0.98	0.7522
		cysteine-glutathione disulfide	0.78	0.6544
		S-methylglutathione	1.06	0.7112
		S-lactoylglutathione	1.05	0.7068
		cysteinylglycine	1.06	0.7282
		5-oxoproline	0.81	0.551
		2-hydroxybutyrate/2-hydroxyisobutyrate	1.02	0.7594
		ophthalmate	1.23	0.7594
		S-(1,2-dicarboxyethyl)glutathione	1.29	0.551
		4-hydroxy-nonenal-glutathione	1.15	0.5471
		3'-dephospho-CoA-glutathione*	1.07	0.6882
		CoA-glutathione*	1.1	0.6129
Peptide	Gamma-glutamyl Amino Acid	gamma-glutamylcysteine	0.98	0.7601
		gamma-glutamylglutamate	0.98	0.7522
		gamma-glutamylglutamine	0.96	0.7829
		gamma-glutamylglycine	1.12	0.7601
		gamma-glutamylisoleucine*	0.99	0.7635
		gamma-glutamylleucine	1.23	0.7006
		gamma-glutamyl-alpha-lysine	0.67	0.538
		gamma-glutamyl-epsilon-lysine	1.13	0.6544
		gamma-glutamylphenylalanine	1.04	0.7766
		gamma-glutamylthreonine	1.11	0.7967
		gamma-glutamyltyrosine	1.47	0.6242
		gamma-glutamylvaline	1.15	0.7594
	Dipeptide	alanylleucine	1.15	0.6129
		glycylleucine	1.13	0.6448
		glycylvaline	1.06	0.7594
		isoleucylglycine	0.86	0.5943
		leucylglycine	1.17	0.7006
		phenylalanylalanine	1.37	0.5343
		phenylalanylglycine	1.02	0.7601
		prolylglycine	1.1	0.7292
		tyrosylglycine	1.16	0.7522
		valylglutamine	0.92	0.7967
		valylglycine	1.11	0.7522
		valylleucine	0.92	0.6782
	Acetylated Peptides	phenylacetylglycine	1.39	0.6544
Carbohydrate	Glycolysis, Gluconeogenesis, and Pyruvate Metabolism	1,5-anhydroglucitol (1,5-AG)	1.06	0.6077
		glucose	0.87	0.3456
		glucose 6-phosphate	1.13	0.6681
		fructose 1,6-diphosphate/glucose 1,6-diphosphate/myo-inositol diphosphates	1.17	0.6275
		dihydroxyacetone phosphate (DHAP)	0.97	0.7594
		3-phosphoglycerate	0.79	0.3456
		phosphoenolpyruvate (PEP)	0.78	0.3456
		pyruvate	0.71	0.551
		lactate	1.02	0.7601
		glycerate	0.96	0.6582
	Pentose Phosphate Pathway	6-phosphogluconate	0.81	0.4169
		ribose 1-phosphate	0.82	0.5288
		sedoheptulose-7-phosphate	0.98	0.7483
	Pentose Metabolism	ribose	0.91	0.5801
		ribitol	0.7	0.2501
		ribonate	0.96	0.7522
		ribulose/xylulose	1.02	0.7718
		arabitol/xylitol	0.67	0.3619
		arabonate/xylonate	1.1	0.7019
		sedoheptulose	0.8	0.3456
		ribulonate/xylulonate/lyxonate*	1.21	0.5733
	Glycogen Metabolism	maltohexaose	0.96	0.7112
		maltopentaose	0.93	0.5607
		maltotetraose	0.76	0.5241
		maltotriose	0.8	0.5343
		maltose	0.84	0.4074
	Disaccharides and Oligosaccharides	sucrose	1.1	0.7601
	Fructose, Mannose and Galactose Metabolism	fructose	0.82	0.2501
		mannitol/sorbitol	0.51	0.0598
		mannose	0.96	0.7292
		galactose 1-phosphate	0.91	0.7068
		2-ketogulonate	0.96	0.7292
		galactonate	0.95	0.7601
	Nucleotide Sugar	UDP-glucose	1.29	0.7282
		UDP-galactose	1.14	0.7282
		UDP-glucuronate	1.08	0.7068
		UDP-N-acetylglucosamine/galactosamine	1.23	0.5471
	Aminosugar Metabolism	glucuronate	0.83	0.5118
		N-acetylglucosamine 6-phosphate	1.2	0.6427
		N-acetyl-glucosamine 1-phosphate	1.09	0.7594
		N-acetylneuraminate	1.01	0.7967
		N-acetylglucosaminylasparagine	0.99	0.778
		erythronate*	0.99	0.7601
		N-acetylglucosamine/N-acetylgalactosamine	1.05	0.7483
		N-glycolylneuraminate	1.03	0.7522
	Advanced Glycation End-product	N6-carboxymethyllysine	1.19	0.551
Energy	TCA Cycle	citrate	0.85	0.6129
		aconitate [cis or trans]	0.79	0.5801
		alpha-ketoglutarate	0.79	0.5471
		succinylcarnitine (C4-DC)	1.16	0.7601
		fumarate	0.86	0.5343
		malate	0.95	0.6146
		itaconate	0.99	0.778
		tricarballylate	0.6	0.3322
		2-methylcitrate/homocitrate	1.09	0.5801
	Oxidative Phosphorylation	acetylphosphate	0.94	0.6448
		phosphate	1	0.7967
Lipid	Fatty Acid Synthesis	malonylcarnitine	1.32	0.6077
	Medium Chain Fatty Acid	caproate (6:0)	1.06	0.7068
	Long Chain Saturated Fatty Acid	myristate (14:0)	0.83	0.6888
		margarate (17:0)	0.89	0.6427
		stearate (18:0)	0.94	0.551
		nonadecanoate (19:0)	0.9	0.6375
		arachidate (20:0)	0.82	0.551
	Long Chain Monounsaturated Fatty Acid	palmitoleate (16:1n7)	0.76	0.6888
		10-heptadecenoate (17:1n7)	0.8	0.7006
		10-nonadecenoate (19:1n9)	0.96	0.7781
		eicosenoate (20:1)	0.83	0.7483
		erucate (22:1n9)	0.89	0.778
	Long Chain Polyunsaturated Fatty Acid (n3 and n6)	eicosapentaenoate (EPA; 20:5n3)	0.66	0.5109
		heneicosapentaenoate (21:5n3)	0.7	0.6544
		docosapentaenoate (n3 DPA; 22:5n3)	0.53	0.4169
		docosahexaenoate (DHA; 22:6n3)	0.78	0.551
		docosatrienoate (22:3n3)	0.9	0.7175
		nisinate (24:6n3)	1.01	0.7967
		hexadecadienoate (16:2n6)	0.7	0.5241
		linoleate (18:2n6)	0.8	0.5471
		linolenate [alpha or gamma; (18:3n3 or 6)]	0.75	0.5676
		dihomo-linoleate (20:2n6)	0.87	0.7594
		dihomo-linolenate (20:3n3 or n6)	0.75	0.551
		arachidonate (20:4n6)	0.79	0.4582
		docosatrienoate (22:3n6)*	1.16	0.6544
		adrenate (22:4n6)	0.75	0.5256
		docosapentaenoate (n6 DPA; 22:5n6)	1.07	0.7594
		docosadienoate (22:2n6)	0.96	0.7967
		mead acid (20:3n9)	1.09	0.7006
	Fatty Acid, Branched	(14 or 15)-methylpalmitate (a17:0 or i17:0)	0.84	0.5801
		(16 or 17)-methylstearate (a19:0 or i19:0)	1.1	0.6544
	Fatty Acid, Dicarboxylate	glutarate (C5-DC)	1.22	0.387
		2-hydroxyglutarate	0.94	0.7282
		2-hydroxyadipate	1.33	0.6888
		3-hydroxyadipate*	0.76	0.5471
		maleate	0.97	0.7594
		pimelate (C7-DC)	0.93	0.7766
		heptenedioate (C7:1-DC)*	0.73	0.3391
		azelate (C9-DC)	0.85	0.6544
		sebacate (C10-DC)	0.74	0.4052
	Fatty Acid, Amino	2-aminoheptanoate	1.49	0.5109
		N-acetyl-2-aminooctanoate*	1.06	0.7292
	Fatty Acid Metabolism (also BCAA Metabolism)	butyrylglycine	1.34	0.4771
		propionylcarnitine (C3)	0.9	0.6541
		methylmalonate (MMA)	0.99	0.7292
	Fatty Acid Metabolism (Acyl Glycine)	isocaproylglycine	0.83	0.6034
		valerylglycine	1.16	0.7718
		hexanoylglycine	1.22	0.6063
		3,4-methylene heptanoylglycine	1.07	0.7483
		N-octanoylglycine	1.06	0.778
		N-palmitoylglycine	0.7	0.551
		2-butenoylglycine	0.88	0.7594
	Fatty Acid Metabolism (Acyl Carnitine, Short Chain)	acetylcarnitine (C2)	0.87	0.7601
	Fatty Acid Metabolism (Acyl Carnitine, Long Chain Saturated)	palmitoylcarnitine (C16)	0.8	0.551
		stearoylcarnitine (C18)	0.67	0.5306
		arachidoylcarnitine (C20)*	0.83	0.6548
		behenoylcarnitine (C22)*	1.18	0.7014
		lignoceroylcarnitine (C24)*	1.07	0.7601
	Fatty Acid Metabolism (Acyl Carnitine, Monounsaturated)	oleoylcarnitine (C18:1)	0.89	0.6544
		erucoylcarnitine (C22:1)*	1.28	0.7292
		nervonoylcarnitine (C24:1)*	1.45	0.6077
	Fatty Acid Metabolism (Acyl Carnitine, Polyunsaturated)	linoleoylcarnitine (C18:2)*	1.35	0.551
		arachidonoylcarnitine (C20:4)	0.97	0.7292
	Fatty Acid Metabolism (Acyl Carnitine, Dicarboxylate)	adipoylcarnitine (C6-DC)	1.05	0.787
		pimeloylcarnitine/3-methyladipoylcarnitine (C7-DC)	0.99	0.7292
		suberoylcarnitine (C8-DC)	1.23	0.7601
	Fatty Acid Metabolism (Acyl Carnitine, Hydroxy)	(R)-3-hydroxybutyrylcarnitine	1.09	0.7594
		(S)-3-hydroxybutyrylcarnitine	1.33	0.6448
		3-hydroxydecanoylcarnitine	0.84	0.5687
		3-hydroxyoleoylcarnitine	1.03	0.778
	Carnitine Metabolism	deoxycarnitine	0.9	0.6275
		carnitine	0.96	0.7175
	Ketone Bodies	3-hydroxybutyrate (BHBA)	0.7	0.1648
	Fatty Acid Metabolism (Acyl Choline)	palmitoylcholine	0.68	0.3456
		oleoylcholine	0.4	0.0598
		palmitoloelycholine	0.44	0.2126
		linoleoylcholine*	0.39	0.0815
	Fatty Acid, Monohydroxy	2-hydroxyheptanoate*	1.06	0.778
		3-hydroxyhexanoate	1.67	0.4169
		3-hydroxyoctanoate	0.97	0.7967
		3-hydroxysuberate	1.66	0.4169
		8-hydroxyoctanoate	1.22	0.7006
		13-HODE + 9-HODE	1	0.7822
	Fatty Acid, Dihydroxy	2S,3R-dihydroxybutyrate	0.89	0.5801
		2R,3R-dihydroxybutyrate	0.95	0.6375
		2,4-dihydroxybutyrate	0.88	0.5822
		19,20-DiHDPA	0.63	0.2328
	Docosanoid	14-HDoHE/17-HDoHE	0.47	0.5343
	Eicosanoid	12-HETE	0.55	0.5801
		15-HETE	1.05	0.7175
		12-HHTrE	0.91	0.6548
	Endocannabinoid	oleoyl ethanolamide	1.21	0.5306
		palmitoyl ethanolamide	1.24	0.5256
		stearoyl ethanolamide	1.33	0.3456
		N-arachidonoyltaurine	0.81	0.7112
		N-oleoyltaurine	0.78	0.6375
		N-stearoyltaurine	0.99	0.7522
		N-palmitoleoyltaurine*	1.08	0.7876
		N-linoleoyltaurine*	0.72	0.551
		N-linolenoyltaurine*	1
		linoleoyl ethanolamide	0.93	0.7505
	Inositol Metabolism	myo-inositol	0.93	0.551
		inositol 1-phosphate (I1P)	1.56	0.43
	Phospholipid Metabolism	choline	0.95	0.7175
		choline phosphate	0.63	0.5077
		cytidine 5'-diphosphocholine	1.14	0.6375
		glycerophosphorylcholine (GPC)	1.11	0.5801
		phosphoethanolamine	1.1	0.5471
		cytidine-5'-diphosphoethanolamine	1.1	0.6544
		glycerophosphoethanolamine	1.17	0.548
		glycerophosphoserine*	1.09	0.6544
		glycerophosphoinositol*	1.04	0.7292
		trimethylamine N-oxide	0.88	0.7175
	Phosphatidylcholine (PC)	1-myristoyl-2-palmitoyl-GPC (14:0/16:0)	1.15	0.4169
		1-myristoyl-2-arachidonoyl-GPC (14:0/20:4)*	1.37	0.0219
		1,2-dipalmitoyl-GPC (16:0/16:0)	0.89	0.4074
		1-palmitoyl-2-palmitoleoyl-GPC (16:0/16:1)*	1.32	0.2328
		1-palmitoyl-2-stearoyl-GPC (16:0/18:0)	0.91	0.5288
		1-palmitoyl-2-oleoyl-GPC (16:0/18:1)	1.12	0.3456
		1-palmitoyl-2-linoleoyl-GPC (16:0/18:2)	0.98	0.7432
		1-palmitoyl-2-gamma-linolenoyl-GPC (16:0/18:3n6)*	1.13	0.538
		1-palmitoyl-2-dihomo-linolenoyl-GPC (16:0/20:3n3 or 6)*	1.09	0.551
		1-palmitoyl-2-arachidonoyl-GPC (16:0/20:4n6)	0.91	0.1459
		1-palmitoyl-2-docosahexaenoyl-GPC (16:0/22:6)	0.9	0.2431
		1-palmitoleoyl-2-linoleoyl-GPC (16:1/18:2)*	1.2	0.2501
		1-stearoyl-2-oleoyl-GPC (18:0/18:1)	1.21	0.2763
		1-stearoyl-2-linoleoyl-GPC (18:0/18:2)*	0.97	0.6448
		1-stearoyl-2-arachidonoyl-GPC (18:0/20:4)	0.93	0.341
		1-stearoyl-2-docosahexaenoyl-GPC (18:0/22:6)	0.8	0.1221
		1,2-dioleoyl-GPC (18:1/18:1)	1.37	0.2501
		1-oleoyl-2-linoleoyl-GPC (18:1/18:2)*	1.36	0.1459
		1-oleoyl-2-docosahexaenoyl-GPC (18:1/22:6)*	1.12	0.5256
		1,2-dilinoleoyl-GPC (18:2/18:2)	1.07	0.551
		1-linoleoyl-2-linolenoyl-GPC (18:2/18:3)*	1.08	0.7601
		1-linoleoyl-2-arachidonoyl-GPC (18:2/20:4n6)*	1.09	0.0591
	Phosphatidylethanolamine (PE)	1,2-dipalmitoyl-GPE (16:0/16:0)*	1.02	0.7594
		1-palmitoyl-2-oleoyl-GPE (16:0/18:1)	1.29	0.2501
		1-palmitoyl-2-linoleoyl-GPE (16:0/18:2)	1.09	0.7112
		1-palmitoyl-2-arachidonoyl-GPE (16:0/20:4)*	1.03	0.7156
		1-palmitoyl-2-docosahexaenoyl-GPE (16:0/22:6)*	0.96	0.7068
		1-stearoyl-2-oleoyl-GPE (18:0/18:1)	1.18	0.3456
		1-stearoyl-2-linoleoyl-GPE (18:0/18:2)*	1.12	0.4771
		1-stearoyl-2-arachidonoyl-GPE (18:0/20:4)	0.95	0.5471
		1-stearoyl-2-docosahexaenoyl-GPE (18:0/22:6)*	0.84	0.387
		1-oleoyl-2-linoleoyl-GPE (18:1/18:2)*	1.34	0.2501
		1-oleoyl-2-arachidonoyl-GPE (18:1/20:4)*	1.14	0.2328
		1-oleoyl-2-docosahexaenoyl-GPE (18:1/22:6)*	1.08	0.6034
		1,2-dilinoleoyl-GPE (18:2/18:2)*	1.28	0.5471
		1-linoleoyl-2-arachidonoyl-GPE (18:2/20:4)*	1.25	0.2257
	Glycosyl PE	1-palmitoyl-2-oleoyl-glycosyl-GPE (16:0/18:1)**	1	0.7967
		1-palmitoyl-2-linoleoyl-glycosyl-GPE (16:0/18:2)**	0.78	0.5306
		1-palmitoyl-2-arachidonoyl-glycosyl-GPE (16:0/20:4)**	0.9	0.538
		1-palmitoyl-2-docosahexaenoyl-glycosyl-GPE (16:0/22:6)**	0.79	0.4791
		1-stearoyl-2-linoleoyl-glycosyl-GPE (18:0/18:2)**	0.95	0.7432
		1-stearoyl-2-arachidonoyl-glycosyl-GPE (18:0/20:4)**	0.84	0.5109
		1-stearoyl-2-docosahexaenoyl-glycosyl-GPE (18:0/22:6)**	0.79	0.6252
	Phosphatidylserine (PS)	1-stearoyl-2-oleoyl-GPS (18:0/18:1)	1.13	0.4169
		1-stearoyl-2-linoleoyl-GPS (18:0/18:2)	1.27	0.1648
		1-stearoyl-2-arachidonoyl-GPS (18:0/20:4)	1.01	0.7601
	Phosphatidylglycerol (PG)	1-palmitoyl-2-oleoyl-GPG (16:0/18:1)	1.18	0.3456
		1-palmitoyl-2-linoleoyl-GPG (16:0/18:2)	1.02	0.7594
	Phosphatidylinositol (PI)	1-palmitoyl-2-linoleoyl-GPI (16:0/18:2)	1.27	0.7865
		1-palmitoyl-2-arachidonoyl-GPI (16:0/20:4)*	1.05	0.6448
		1-stearoyl-2-linoleoyl-GPI (18:0/18:2)	1.31	0.5343
		1-stearoyl-2-arachidonoyl-GPI (18:0/20:4)	0.96	0.5801
		1-oleoyl-2-arachidonoyl-GPI (18:1/20:4)*	1.44	0.2501
	Lysophospholipid	1-palmitoyl-GPC (16:0)	0.92	0.6427
		2-palmitoyl-GPC (16:0)*	0.87	0.6129
		1-palmitoleoyl-GPC (16:1)*	1.08	0.6676
		2-palmitoleoyl-GPC (16:1)*	1.79	0.3007
		1-stearoyl-GPC (18:0)	0.9	0.5343
		1-oleoyl-GPC (18:1)	1.16	0.6375
		1-linoleoyl-GPC (18:2)	1.41	0.5288
		1-arachidonoyl-GPC (20:4n6)*	0.97	0.7601
		1-lignoceroyl-GPC (24:0)	1.13	0.6034
		1-palmitoyl-GPE (16:0)	0.84	0.5831
		1-stearoyl-GPE (18:0)	0.75	0.5343
		2-stearoyl-GPE (18:0)*	0.57	0.3456
		1-oleoyl-GPE (18:1)	0.93	0.778
		1-linoleoyl-GPE (18:2)*	1.07	0.7188
		1-arachidonoyl-GPE (20:4n6)*	1.13	0.5343
		1-palmitoyl-GPS (16:0)*	0.4	0.7019
		1-stearoyl-GPS (18:0)*	0.52	0.661
		1-oleoyl-GPS (18:1)	0.75	0.5801
		1-palmitoyl-GPG (16:0)*	0.48	0.4352
		1-stearoyl-GPG (18:0)	0.7	0.6448
		1-oleoyl-GPG (18:1)*	1.21	0.5801
		1-linoleoyl-GPG (18:2)*	1.02	0.7968
		1-palmitoyl-GPI (16:0)	1.01	0.7759
		1-stearoyl-GPI (18:0)	0.97	0.7594
		1-oleoyl-GPI (18:1)	1.5	0.2306
		1-linoleoyl-GPI (18:2)*	1.2	0.6448
		1-arachidonoyl-GPI (20:4)*	0.99	0.7967
	Plasmalogen	1-(1-enyl-palmitoyl)-2-oleoyl-GPE (P-16:0/18:1)*	1.02	0.7282
		1-(1-enyl-palmitoyl)-2-linoleoyl-GPE (P-16:0/18:2)*	1.35	0.5288
		1-(1-enyl-palmitoyl)-2-palmitoyl-GPC (P-16:0/16:0)*	1.1	0.6146
		1-(1-enyl-palmitoyl)-2-arachidonoyl-GPE (P-16:0/20:4)*	1.09	0.4169
		1-(1-enyl-palmitoyl)-2-oleoyl-GPC (P-16:0/18:1)*	1.16	0.6448
		1-(1-enyl-stearoyl)-2-oleoyl-GPE (P-18:0/18:1)	1.37	0.2328
		1-(1-enyl-stearoyl)-2-linoleoyl-GPE (P-18:0/18:2)*	1.4	0.2257
		1-(1-enyl-stearoyl)-2-arachidonoyl-GPE (P-18:0/20:4)*	1.18	0.3456
	Lysoplasmalogen	1-(1-enyl-palmitoyl)-GPE (P-16:0)*	0.69	0.5936
		1-(1-enyl-oleoyl)-GPE (P-18:1)*	0.62	0.5607
		1-(1-enyl-stearoyl)-GPE (P-18:0)*	0.85	0.6888
	Glycerolipid Metabolism	glycerol	0.76	0.551
		glycerol 3-phosphate	0.56	0.6099
		glycerophosphoglycerol	1.03	0.7594
	Monoacylglycerol	1-palmitoylglycerol (16:0)	0.82	0.6676
		1-palmitoleoylglycerol (16:1)*	0.55	0.6448
		1-oleoylglycerol (18:1)	0.62	0.7601
		1-linoleoylglycerol (18:2)	0.53	0.6553
		1-dihomo-linolenylglycerol (20:3)	0.57	0.7019
		1-arachidonylglycerol (20:4)	0.74	0.7967
		1-docosahexaenoylglycerol (22:6)	0.49	0.5256
		2-palmitoylglycerol (16:0)	0.83	0.7967
		2-palmitoleoylglycerol (16:1)*	0.65	0.6252
		2-oleoylglycerol (18:1)	0.36	0.6544
		2-linoleoylglycerol (18:2)	0.58	0.6425
		2-arachidonoylglycerol (20:4)	0.47	0.6129
	Diacylglycerol	diacylglycerol (16:1/18:2 [2], 16:0/18:3 [1])*	0.73	0.5801
		palmitoyl-oleoyl-glycerol (16:0/18:1) [2]*	0.96	0.7967
		palmitoyl-linoleoyl-glycerol (16:0/18:2) [1]*	0.66	0.3391
		palmitoyl-linoleoyl-glycerol (16:0/18:2) [2]*	0.81	0.5241
		palmitoyl-linolenoyl-glycerol (16:0/18:3) [2]*	0.6	0.538
		palmitoleoyl-oleoyl-glycerol (16:1/18:1) [2]*	1.05	0.7292
		palmitoyl-arachidonoyl-glycerol (16:0/20:4) [1]*	1.27	0.7175
		palmitoyl-arachidonoyl-glycerol (16:0/20:4) [2]*	0.93	0.6448
		palmitoyl-docosahexaenoyl-glycerol (16:0/22:6) [1]*	1.29	0.551
		palmitoyl-docosahexaenoyl-glycerol (16:0/22:6) [2]*	0.96	0.7019
		stearoyl-linoleoyl-glycerol (18:0/18:2) [2]*	1.05	0.7522
		oleoyl-oleoyl-glycerol (18:1/18:1) [2]*	0.99	0.7718
		oleoyl-linoleoyl-glycerol (18:1/18:2) [1]	0.75	0.5477
		oleoyl-linoleoyl-glycerol (18:1/18:2) [2]	0.81	0.551
		oleoyl-linolenoyl-glycerol (18:1/18:3) [2]*	0.51	0.4778
		linoleoyl-linoleoyl-glycerol (18:2/18:2) [1]*	0.56	0.0598
		linoleoyl-linoleoyl-glycerol (18:2/18:2) [2]*	0.64	0.2328
		linoleoyl-linolenoyl-glycerol (18:2/18:3) [2]*	0.63	0.3456
		stearoyl-arachidonoyl-glycerol (18:0/20:4) [1]*	1.17	0.7292
		stearoyl-arachidonoyl-glycerol (18:0/20:4) [2]*	0.96	0.7292
		oleoyl-arachidonoyl-glycerol (18:1/20:4) [2]*	0.79	0.538
		linoleoyl-arachidonoyl-glycerol (18:2/20:4) [1]*	0.82	0.7809
		linoleoyl-arachidonoyl-glycerol (18:2/20:4) [2]*	0.66	0.2431
		stearoyl-docosahexaenoyl-glycerol (18:0/22:6) [2]*	0.98	0.7601
		linoleoyl-docosahexaenoyl-glycerol (18:2/22:6) [2]*	0.69	0.3456
	Sphingolipid Synthesis	sphinganine	1.15	0.5471
		sphingadienine	0.94	0.6507
		phytosphingosine	1.11	0.6544
	Dihydroceramides	N-palmitoyl-sphinganine (d18:0/16:0)	1.11	0.551
	Ceramides	N-palmitoyl-sphingosine (d18:1/16:0)	1.02	0.747
		N-stearoyl-sphingosine (d18:1/18:0)*	0.96	0.7068
		N-palmitoyl-sphingadienine (d18:2/16:0)*	0.91	0.5343
		N-behenoyl-sphingadienine (d18:2/22:0)*	0.88	0.5801
		ceramide (d18:1/14:0, d16:1/16:0)*	0.86	0.6375
		ceramide (d18:1/17:0, d17:1/18:0)*	0.84	0.5836
		ceramide (d18:1/20:0, d16:1/22:0, d20:1/18:0)*	0.86	0.3456
		ceramide (d16:1/24:1, d18:1/22:1)*	1.14	0.5687
		ceramide (d18:2/24:1, d18:1/24:2)*	1.13	0.4771
	Hexosylceramides (HCER)	glycosyl-N-palmitoyl-sphingosine (d18:1/16:0)	1.09	0.7112
		glycosyl-N-stearoyl-sphingosine (d18:1/18:0)	0.87	0.6129
		glycosyl-N-nervonoyl-sphingosine (d18:1/24:1)*	1.31	0.3797
		glycosyl-N-behenoyl-sphingadienine (d18:2/22:0)*	1.03	0.7594
		glycosyl ceramide (d18:1/20:0, d16:1/22:0)*	0.87	0.551
		glycosyl ceramide (d16:1/24:1, d18:1/22:1)*	1.27	0.551
		glycosyl ceramide (d18:2/24:1, d18:1/24:2)*	1.43	0.5343
	Dihydrosphingomyelins	palmitoyl dihydrosphingomyelin (d18:0/16:0)*	1.19	0.3456
		behenoyl dihydrosphingomyelin (d18:0/22:0)*	1.02	0.7594
		sphingomyelin (d18:0/18:0, d19:0/17:0)*	1.27	0.4778
		sphingomyelin (d18:0/20:0, d16:0/22:0)*	1.71	0.2328
	Sphingomyelins	palmitoyl sphingomyelin (d18:1/16:0)	0.92	0.5801
		stearoyl sphingomyelin (d18:1/18:0)	0.87	0.4771
		behenoyl sphingomyelin (d18:1/22:0)*	1.13	0.5471
		tricosanoyl sphingomyelin (d18:1/23:0)*	1.27	0.4169
		lignoceroyl sphingomyelin (d18:1/24:0)	1.24	0.1648
		sphingomyelin (d18:2/23:1)*	1.12	0.7292
		sphingomyelin (d18:2/24:2)*	1	0.7967
		sphingomyelin (d18:1/14:0, d16:1/16:0)*	0.93	0.6448
		sphingomyelin (d17:1/16:0, d18:1/15:0, d16:1/17:0)*	0.89	0.551
		sphingomyelin (d18:2/16:0, d18:1/16:1)*	0.84	0.2431
		sphingomyelin (d18:1/17:0, d17:1/18:0, d19:1/16:0)	1.05	0.6427
		sphingomyelin (d18:1/18:1, d18:2/18:0)	0.8	0.41
		sphingomyelin (d18:1/19:0, d19:1/18:0)*	0.92	0.6077
		sphingomyelin (d18:1/20:0, d16:1/22:0)*	0.93	0.6077
		sphingomyelin (d18:1/20:1, d18:2/20:0)*	0.74	0.1773
		sphingomyelin (d18:1/21:0, d17:1/22:0, d16:1/23:0)*	1.11	0.6077
		sphingomyelin (d18:2/21:0, d16:2/23:0)*	1.09	0.5848
		sphingomyelin (d18:1/22:1, d18:2/22:0, d16:1/24:1)*	1.04	0.6448
		sphingomyelin (d18:1/22:2, d18:2/22:1, d16:1/24:2)*	1.04	0.7068
		sphingomyelin (d18:2/23:0, d18:1/23:1, d17:1/24:1)*	1.34	0.4074
		sphingomyelin (d18:1/24:1, d18:2/24:0)*	1.14	0.538
		sphingomyelin (d18:2/24:1, d18:1/24:2)*	1.08	0.6448
		sphingomyelin (d18:1/25:0, d19:0/24:1, d20:1/23:0, d19:1/24:0)*	1.7	0.3456
	Sphingosines	sphingosine	1.06	0.6544
		hexadecasphingosine (d16:1)*	1.05	0.6548
		heptadecasphingosine (d17:1)	0.96	0.7594
	Mevalonate Metabolism	3-hydroxy-3-methylglutarate	0.85	0.7204
	Sterol	cholesterol	1.07	0.6034
		4-cholesten-3-one	0.69	0.5289
		beta-sitosterol	0.59	0.0069
		campesterol	0.77	0.0598
		7-hydroxycholesterol (alpha or beta)	1.11	0.7601
	Corticosteroids	corticosterone	1.03	0.6548
	Primary Bile Acid Metabolism	cholate	1.03	0.7601
		glycocholate	1.6	0.6888
		taurocholate	0.95	0.7718
		chenodeoxycholate	0.52	0.5109
		taurochenodeoxycholate	0.7	0.5801
		beta-muricholate	1.78	0.551
		alpha-muricholate	0.55	0.3698
		tauro-beta-muricholate	1.21	0.6544
		glyco-beta-muricholate**	4.02	0.5471
	Secondary Bile Acid Metabolism	deoxycholate	0.67	0.6448
		taurodeoxycholate	0.81	0.5801
		6-beta-hydroxylithocholate	1.22	0.7068
		taurolithocholate	0.64	0.5241
		ursodeoxycholate	0.9	0.7601
		tauroursodeoxycholate	0.79	0.6448
		6-oxolithocholate	1.95	0.5471
		taurohyocholate*	1.8	0.5471
		taurohyodeoxycholic acid	0.93	0.7967
		taurochenodeoxycholic acid (7 or 24)-sulfate	0.37	0.2306
Nucleotide	Purine Metabolism, (Hypo)Xanthine/Inosine containing	inosine 5'-monophosphate (IMP)	0.93	0.773
		inosine	0.94	0.538
		hypoxanthine	1.03	0.7282
		xanthine	1.07	0.7718
		xanthosine	0.85	0.5801
		urate	1.23	0.551
		allantoin	1	0.7967
		allantoic acid	0.89	0.4771
	Purine Metabolism, Adenine containing	adenosine 5'-diphosphate (ADP)	1.45	0.3456
		adenosine 5'-monophosphate (AMP)	1.07	0.6888
		adenosine 3'-monophosphate (3'-AMP)	1.09	0.7402
		adenosine 2'-monophosphate (2'-AMP)	0.87	0.659
		adenosine 3',5'-diphosphate	0.91	0.7346
		adenylosuccinate	1.08	0.6983
		adenosine	0.96	0.7601
		adenine	1.03	0.7836
		N1-methyladenosine	1	0.7967
		2'-deoxyadenosine 5'-monophosphate	0.97	0.7292
		N6-succinyladenosine	0.8	0.6077
	Purine Metabolism, Guanine containing	guanosine 5'- monophosphate (5'-GMP)	1.06	0.7006
		guanosine 3'-monophosphate (3'-GMP)	1.91	0.5943
		guanosine	1.03	0.7068
		guanine	1.19	0.6275
		7-methylguanine	0.83	0.5801
		2'-deoxyguanosine	1.27	0.7292
	Pyrimidine Metabolism, Orotate containing	N-carbamoylaspartate	5.52	0.6544
		orotate	3.06	0.5801
		orotidine	0.95	0.7181
	Pyrimidine Metabolism, Uracil containing	uridine 5'-diphosphate (UDP)	1.23	0.551
		uridine 5'-monophosphate (UMP)	1.13	0.6448
		uridine 3'-monophosphate (3'-UMP)	1.59	0.548
		uridine	1.01	0.7967
		uracil	0.96	0.7292
		pseudouridine	0.88	0.538
		5,6-dihydrouridine	0.85	0.7175
		2'-O-methyluridine	0.9	0.6814
		5-methyluridine (ribothymidine)	0.86	0.6448
		2'-deoxyuridine	1.02	0.7594
		3-ureidopropionate	1.09	0.7718
		beta-alanine	1.15	0.6448
	Pyrimidine Metabolism, Cytidine containing	cytidine 5'-monophosphate (5'-CMP)	1.07	0.6448
		cytidine	0.96	0.7967
		cytosine	0.92	0.6888
		3-methylcytidine	0.92	0.7282
		2'-deoxycytidine 5'-monophosphate	1.11	0.7112
		2'-deoxycytidine	1.12	0.6544
		2'-O-methylcytidine	0.59	0.387
	Pyrimidine Metabolism, Thymine containing	thymidine	1.11	0.7068
		thymine	0.92	0.6448
		3-aminoisobutyrate	1.07	0.7323
	Purine and Pyrimidine Metabolism	methylphosphate	1.09	0.551
	Dinucleotide	(3'-5')-uridylyluridine	1.1	0.7112
Cofactors and Vitamins	Nicotinate and Nicotinamide Metabolism	quinolinate	0.57	0.4771
		nicotinamide	0.98	0.7175
		nicotinamide riboside	0.78	0.551
		nicotinamide adenine dinucleotide (NAD+)	1.02	0.7483
		nicotinamide N-oxide	0.82	0.5343
		1-methylnicotinamide	0.79	0.551
		trigonelline (N'-methylnicotinate)	2.04	0.1459
		N1-Methyl-2-pyridone-5-carboxamide	0.75	0.2487
		adenosine 5'-diphosphoribose (ADP-ribose)	1.34	0.551
	Riboflavin Metabolism	riboflavin (Vitamin B2)	1	0.7962
		flavin adenine dinucleotide (FAD)	1.08	0.5471
		flavin mononucleotide (FMN)	1.02	0.7601
	Pantothenate and CoA Metabolism	pantothenate	0.88	0.551
		phosphopantetheine	1.08	0.778
		3'-dephosphocoenzyme A	1.05	0.7594
		coenzyme A	1.06	0.7282
	Ascorbate and Aldarate Metabolism	ascorbate (Vitamin C)	1.35	0.551
		ascorbic acid 3-sulfate*	0.85	0.6077
		dehydroascorbate	0.81	0.3517
		2-O-methylascorbic acid	1.16	0.4169
		threonate	0.82	0.3456
		oxalate (ethanedioate)	1	0.7829
		gulonate*	0.93	0.6448
	Tocopherol Metabolism	alpha-tocopherol	0.85	0.6375
		gamma-tocopherol/beta-tocopherol	1.08	0.7006
	Folate Metabolism	folate	1.2	0.4771
		7,8-dihydrofolate	1.51	0.2501
		5-methyltetrahydrofolate (5MeTHF)	0.5	0.6425
	Tetrahydrobiopterin Metabolism	biopterin	0.93	0.551
		dihydrobiopterin	1.24	0.5474
	Pterin Metabolism	pterin	1.08	0.5801
	Hemoglobin and Porphyrin Metabolism	heme	0.5	0.6129
		bilirubin (Z,Z)	0.77	0.5109
		biliverdin	0.83	0.7068
	Thiamine Metabolism	thiamin (Vitamin B1)	0.98	0.7653
		thiamin monophosphate	1.08	0.6643
	Vitamin A Metabolism	retinol (Vitamin A)	1.31	0.548
		retinal	0.92	0.7245
	Vitamin B6 Metabolism	pyridoxamine	1.27	0.5149
		pyridoxamine phosphate	1.05	0.7196
		pyridoxal phosphate	0.9	0.7006
		pyridoxal	0.88	0.5801
		pyridoxate	1.01	0.7967
Xenobiotics	Benzoate Metabolism	hippurate	0.87	0.7282
		benzoate	1.09	0.551
		catechol sulfate	0.42	0.625
		4-methylcatechol sulfate	0.7	0.7292
		p-cresol sulfate	0.74	0.6544
		phenylpropionylglycine	1.54	0.551
		gluconate	0.79	0.2431
		beta-guanidinopropanoate	1.52	0.3462
		cinnamoylglycine	1.66	0.7594
		ergothioneine	0.92	0.6643
	Food Component/Plant	quinate	0.49	0.548
		histidine betaine (hercynine)*	0.95	0.7282
		mannonate*	0.74	0.4074
		stachydrine	0.59	0.548
		ethyl alpha-glucopyranoside	1.32	0.7967
		methyl glucopyranoside (alpha + beta)	1.02	0.7594
		tartronate (hydroxymalonate)	0.99	0.7967
	Drug - Topical Agents	2,6-dihydroxybenzoic acid	0.91	0.6252
	Chemical	sulfate*	1	0.778
		S-(3-hydroxypropyl)mercapturic acid (HPMA)	1.34	0.7594
		thioproline	0.9	0.5801
