# Supplementary material for: The 2R, 3R isomer of 2, 3-butanediol prevents weight gain and decreases plasma glucose concentration of mice fed a fat-enriched diet
Source: Front Physiol. 2026 May 25;17:1721571. doi: 10.3389/fphys.2026.1721571 (PMC13244126; doi:10.3389/fphys.2026.1721571)
Supplement: Supplementary file 3 [file Table2.xlsx]

## Sheet: Sheet1
Supplementary Table 2. Effect of meso-2,3-butanediol (M) treatment on concentration of liver metabolites of mice fed the fat-enriched diet.
Results are expressed as fold-changes of M-treated vs untreated. Green = decrease.
Super Pathway	Sub Pathway	Biochemical Name	HFD M vs HFD	q-value
Amino Acid	Glycine, Serine and Threonine Metabolism	glycine	1.01	0.8431
		N-acetylglycine	0.93	0.8043
		sarcosine	0.67	0.6723
		dimethylglycine	0.78	0.6693
		betaine	0.91	0.7817
		betaine aldehyde	0.75	0.7289
		serine	0.97	0.8043
		N-acetylserine	0.83	0.5609
		threonine	0.95	0.7493
		N-acetylthreonine	0.86	0.5594
	Alanine and Aspartate Metabolism	alanine	0.9	0.6742
		N-acetylalanine	0.84	0.5277
		aspartate	1.13	0.6851
		N-acetylaspartate (NAA)	1.2	0.5594
		asparagine	0.98	0.8205
		N-acetylasparagine	0.77	0.5594
	Glutamate Metabolism	glutamate	1.08	0.7817
		glutamine	1.11	0.6661
		N-acetylglutamate	0.86	0.8043
		N-acetylglutamine	0.9	0.6825
		4-hydroxyglutamate	0.6	0.5594
		gamma-carboxyglutamate	1.03	0.8077
		glutamate, gamma-methyl ester	0.9	0.6851
		pyroglutamine*	0.96	0.8043
		gamma-aminobutyrate (GABA)	1.06	0.8043
		N-methyl-GABA	1.38	0.8077
		S-1-pyrroline-5-carboxylate	0.81	0.6693
	Histidine Metabolism	histidine	0.99	0.8089
		1-methylhistidine	0.85	0.7227
		3-methylhistidine	0.81	0.6851
		N-acetylhistidine	0.86	0.6748
		N-acetyl-3-methylhistidine*	0.71	0.5594
		N-acetyl-1-methylhistidine*	0.72	0.5594
		imidazole propionate	0.57	0.5393
		formiminoglutamate	0.67	0.6748
		imidazole lactate	1.07	0.8043
		anserine	1.02	0.8315
		1-methylhistamine	1.02	0.8043
		1-methyl-4-imidazoleacetate	1.03	0.8462
		1-methyl-5-imidazoleacetate	0.63	0.7726
		1-ribosyl-imidazoleacetate*	0.8	0.5609
		4-imidazoleacetate	0.77	0.6991
	Lysine Metabolism	lysine	0.99	0.8315
		N2-acetyllysine	0.95	0.8043
		N6-acetyllysine	0.96	0.8043
		N6-methyllysine	1.02	0.828
		N6,N6-dimethyllysine	0.94	0.8077
		N6,N6,N6-trimethyllysine	0.75	0.4026
		hydroxy-N6,N6,N6-trimethyllysine*	1.04	0.8291
		5-(galactosylhydroxy)-L-lysine	1.23	0.6192
		fructosyllysine	0.93	0.8043
		saccharopine	0.9	0.7395
		2-aminoadipate	0.72	0.6672
		glutarylcarnitine (C5-DC)	0.84	0.6825
		pipecolate	0.95	0.7651
		5-aminovalerate	1.31	0.7075
		N,N,N-trimethyl-5-aminovalerate	1.2	0.6742
	Phenylalanine Metabolism	phenylalanine	1.03	0.8111
		N-acetylphenylalanine	0.88	0.7395
		1-carboxyethylphenylalanine	0.82	0.6825
		phenyllactate (PLA)	0.97	0.7988
		2-hydroxyphenylacetate	0.66	0.6661
	Tyrosine Metabolism	tyrosine	0.91	0.713
		N-acetyltyrosine	0.9	0.8043
		1-carboxyethyltyrosine	0.65	0.6503
		4-hydroxyphenylpyruvate	0.77	0.6723
		3-(4-hydroxyphenyl)lactate	0.79	0.7049
		phenol sulfate	0.32	0.8315
		phenol glucuronide	0.15	0.6748
		O-methyltyrosine	1.11	0.7395
		p-cresol glucuronide*	0.76	0.6742
	Tryptophan Metabolism	tryptophan	1.08	0.7195
		C-glycosyltryptophan	1.05	0.7506
		kynurenine	0.69	0.5141
		kynurenate	0.48	0.6672
		picolinate	0.76	0.6851
		serotonin	1.36	0.5991
		5-hydroxyindoleacetate	1.11	0.7575
		indolelactate	0.67	0.6742
		indolepropionate	1.08	0.7289
		indoleacetylglycine	0.44	0.6693
		3-indoxyl sulfate	0.55	0.4778
	Leucine, Isoleucine and Valine Metabolism	leucine	0.99	0.8111
		N-acetylleucine	0.8	0.6138
		1-carboxyethylleucine	0.92	0.7436
		isovalerylglycine	0.67	0.5594
		isovalerylcarnitine (C5)	0.49	0.5594
		beta-hydroxyisovalerate	1.1	0.7078
		isoleucine	1.06	0.7817
		N-acetylisoleucine	0.99	0.8077
		1-carboxyethylisoleucine	0.76	0.6825
		2-hydroxy-3-methylvalerate	0.83	0.6851
		2-methylbutyrylcarnitine (C5)	1.2	0.8205
		2-methylbutyrylglycine	0.97	0.7817
		tiglylcarnitine (C5:1-DC)	0.9	0.7395
		ethylmalonate	0.87	0.7395
		methylsuccinate	1.18	0.5895
		valine	1.05	0.7958
		N-acetylvaline	0.84	0.7289
		1-carboxyethylvaline	0.79	0.6825
		alpha-hydroxyisovalerate	0.77	0.5594
		isobutyrylcarnitine (C4)	1.14	0.8315
		3-hydroxyisobutyrate	0.79	0.5553
	Methionine, Cysteine, SAM and Taurine Metabolism	methionine	1.08	0.7075
		N-acetylmethionine	0.96	0.8077
		N-formylmethionine	0.69	0.5277
		S-methylmethionine	0.93	0.8315
		methionine sulfoxide	0.93	0.7078
		N-acetylmethionine sulfoxide	0.94	0.8043
		S-adenosylmethionine (SAM)	1.25	0.6672
		S-adenosylhomocysteine (SAH)	0.92	0.7575
		homocysteine	0.94	0.8464
		cystathionine	0.85	0.7289
		cysteine	0.98	0.8077
		S-methylcysteine	1.03	0.8315
		hypotaurine	0.77	0.6723
		taurine	1.2	0.715
		N-acetyltaurine	1.24	0.7562
		taurocyamine	1.19	0.5594
		3-sulfo-L-alanine	1.75	0.5594
	Urea cycle; Arginine and Proline Metabolism	arginine	1.02	0.8464
		argininosuccinate	0.86	0.8315
		urea	0.85	0.5991
		ornithine	0.95	0.8043
		3-amino-2-piperidone	0.67	0.7769
		2-oxoarginine*	0.82	0.7049
		citrulline	0.83	0.6672
		homocitrulline	0.89	0.7289
		proline	0.96	0.7769
		dimethylarginine (SDMA + ADMA)	1.02	0.8315
		N-acetylarginine	0.94	0.8043
		N-acetylcitrulline	0.63	0.5654
		N-delta-acetylornithine	1.29	0.8163
		N-alpha-acetylornithine	0.99	0.7922
		N2,N5-diacetylornithine	1.17	0.8315
		trans-4-hydroxyproline	0.94	0.7395
		pro-hydroxy-pro	1.18	0.8111
		N-methylproline	0.86	0.6991
		N,N,N-trimethyl-alanylproline betaine (TMAP)	0.92	0.7477
		N-monomethylarginine	0.94	0.8077
		argininate*	0.9	0.8094
		N-acetylhomocitrulline	0.77	0.6661
	Creatine Metabolism	guanidinoacetate	1.06	0.8043
		creatine	0.9	0.6825
		creatinine	0.83	0.7436
	Polyamine Metabolism	putrescine	2	0.515
		spermidine	1.17	0.6851
		(N(1) + N(8))-acetylspermidine	1.65	0.2416
		spermine	0.71	0.4778
		5-methylthioadenosine (MTA)	1.01	0.8373
	Guanidino and Acetamido Metabolism	4-guanidinobutanoate	2.3	0.5594
		guanidinosuccinate	1.11	0.7562
	Glutathione Metabolism	glutathione, reduced (GSH)	1.09	0.7167
		glutathione, oxidized (GSSG)	1.05	0.6864
		cysteine-glutathione disulfide	1.37	0.5797
		S-methylglutathione	1.14	0.6723
		S-lactoylglutathione	0.84	0.5654
		cysteinylglycine	1.07	0.7817
		5-oxoproline	0.89	0.7562
		2-hydroxybutyrate/2-hydroxyisobutyrate	0.76	0.6138
		ophthalmate	0.67	0.6991
		S-(1,2-dicarboxyethyl)glutathione	1.08	0.8111
		4-hydroxy-nonenal-glutathione	1.08	0.8386
		3'-dephospho-CoA-glutathione*	1.14	0.6723
		CoA-glutathione*	1.06	0.8315
Peptide	Gamma-glutamyl Amino Acid	gamma-glutamylcysteine	0.99	0.8464
		gamma-glutamylglutamate	0.95	0.7436
		gamma-glutamylglutamine	0.83	0.7289
		gamma-glutamylglycine	0.72	0.6972
		gamma-glutamylisoleucine*	0.91	0.8043
		gamma-glutamylleucine	0.98	0.8315
		gamma-glutamyl-alpha-lysine	0.59	0.5609
		gamma-glutamyl-epsilon-lysine	1.3	0.6672
		gamma-glutamylphenylalanine	0.72	0.4279
		gamma-glutamylthreonine	0.52	0.5654
		gamma-glutamyltyrosine	0.71	0.6851
		gamma-glutamylvaline	0.76	0.6138
	Dipeptide	alanylleucine	0.96	0.8205
		glycylleucine	0.99	0.8386
		glycylvaline	0.87	0.7477
		isoleucylglycine	1.12	0.8043
		leucylglycine	1.07	0.8205
		phenylalanylalanine	1.09	0.7583
		phenylalanylglycine	1.3	0.7395
		prolylglycine	0.99	0.8315
		tyrosylglycine	1.02	0.8422
		valylglutamine	1.09	0.8408
		valylglycine	1.04	0.8077
		valylleucine	0.88	0.7049
	Acetylated Peptides	phenylacetylglycine	0.75	0.8043
Carbohydrate	Glycolysis, Gluconeogenesis, and Pyruvate Metabolism	1,5-anhydroglucitol (1,5-AG)	1.09	0.5594
		glucose	0.89	0.5594
		glucose 6-phosphate	1.32	0.8263
		fructose 1,6-diphosphate/glucose 1,6-diphosphate/myo-inositol diphosphates	0.59	0.6693
		dihydroxyacetone phosphate (DHAP)	0.81	0.5654
		3-phosphoglycerate	0.71	0.4021
		phosphoenolpyruvate (PEP)	0.62	0.3266
		pyruvate	0.89	0.8094
		lactate	0.82	0.6138
		glycerate	1.1	0.5761
	Pentose Phosphate Pathway	6-phosphogluconate	0.59	0.3266
		ribose 1-phosphate	0.96	0.8043
		sedoheptulose-7-phosphate	1.06	0.8315
	Pentose Metabolism	ribose	0.94	0.7395
		ribitol	0.4	0.3067
		ribonate	0.78	0.6742
		ribulose/xylulose	0.92	0.7167
		arabitol/xylitol	0.46	0.4026
		arabonate/xylonate	0.89	0.6851
		sedoheptulose	0.9	0.6972
		ribulonate/xylulonate/lyxonate*	0.96	0.8043
	Glycogen Metabolism	maltohexaose	1.12	0.8386
		maltopentaose	1.03	0.8205
		maltotetraose	0.99	0.8386
		maltotriose	1.02	0.8315
		maltose	1.02	0.8315
	Disaccharides and Oligosaccharides	sucrose	0.62	0.4021
	Fructose, Mannose and Galactose Metabolism	fructose	0.93	0.7388
		mannitol/sorbitol	0.31	0.0004
		mannose	0.9	0.7049
		galactose 1-phosphate	0.59	0.6192
		2-ketogulonate	0.89	0.6865
		galactonate	0.86	0.693
	Nucleotide Sugar	UDP-glucose	3.01	0.5594
		UDP-galactose	1.65	0.5609
		UDP-glucuronate	0.84	0.7493
		UDP-N-acetylglucosamine/galactosamine	1.1	0.8205
	Aminosugar Metabolism	glucuronate	0.89	0.6851
		N-acetylglucosamine 6-phosphate	0.83	0.7049
		N-acetyl-glucosamine 1-phosphate	1	0.8464
		N-acetylneuraminate	0.87	0.5991
		N-acetylglucosaminylasparagine	1.19	0.6825
		erythronate*	0.93	0.7075
		N-acetylglucosamine/N-acetylgalactosamine	1.08	0.7395
		N-glycolylneuraminate	0.96	0.8043
	Advanced Glycation End-product	N6-carboxymethyllysine	0.79	0.5594
Energy	TCA Cycle	citrate	1.12	0.7335
		aconitate [cis or trans]	1.41	0.5553
		alpha-ketoglutarate	0.77	0.5594
		succinylcarnitine (C4-DC)	1.23	0.6672
		fumarate	0.99	0.8315
		malate	0.98	0.8094
		itaconate	1.99	0.4021
		tricarballylate	1.03	0.8043
		2-methylcitrate/homocitrate	0.95	0.7817
	Oxidative Phosphorylation	acetylphosphate	1	0.8094
		phosphate	0.98	0.7599
Lipid	Fatty Acid Synthesis	malonylcarnitine	1.04	0.8043
	Medium Chain Fatty Acid	caproate (6:0)	0.98	0.8386
	Long Chain Saturated Fatty Acid	myristate (14:0)	1.28	0.6851
		margarate (17:0)	1	0.8386
		stearate (18:0)	0.98	0.8043
		nonadecanoate (19:0)	0.92	0.7395
		arachidate (20:0)	0.95	0.8315
	Long Chain Monounsaturated Fatty Acid	palmitoleate (16:1n7)	1.4	0.6672
		10-heptadecenoate (17:1n7)	1.24	0.6851
		10-nonadecenoate (19:1n9)	1.11	0.7335
		eicosenoate (20:1)	1.13	0.7289
		erucate (22:1n9)	0.88	0.8094
	Long Chain Polyunsaturated Fatty Acid (n3 and n6)	eicosapentaenoate (EPA; 20:5n3)	1.22	0.6891
		heneicosapentaenoate (21:5n3)	1.18	0.8123
		docosapentaenoate (n3 DPA; 22:5n3)	1.25	0.6972
		docosahexaenoate (DHA; 22:6n3)	1.13	0.7075
		docosatrienoate (22:3n3)	0.97	0.8477
		nisinate (24:6n3)	1.02	0.8315
		hexadecadienoate (16:2n6)	1.41	0.5609
		linoleate (18:2n6)	1.16	0.6851
		linolenate [alpha or gamma; (18:3n3 or 6)]	1.32	0.5991
		dihomo-linoleate (20:2n6)	1.13	0.7258
		dihomo-linolenate (20:3n3 or n6)	1.28	0.6825
		arachidonate (20:4n6)	0.99	0.8369
		docosatrienoate (22:3n6)*	1.05	0.8043
		adrenate (22:4n6)	0.99	0.8386
		docosapentaenoate (n6 DPA; 22:5n6)	0.89	0.7049
		docosadienoate (22:2n6)	0.91	0.8077
		mead acid (20:3n9)	0.8	0.6851
	Fatty Acid, Branched	(14 or 15)-methylpalmitate (a17:0 or i17:0)	1.05	0.7839
		(16 or 17)-methylstearate (a19:0 or i19:0)	1.06	0.8043
	Fatty Acid, Dicarboxylate	glutarate (C5-DC)	0.92	0.7289
		2-hydroxyglutarate	0.96	0.8043
		2-hydroxyadipate	1.2	0.8315
		3-hydroxyadipate*	1.25	0.6851
		maleate	1.02	0.8315
		pimelate (C7-DC)	1.07	0.8315
		heptenedioate (C7:1-DC)*	1.11	0.8315
		azelate (C9-DC)	1	0.828
		sebacate (C10-DC)	0.87	0.6851
	Fatty Acid, Amino	2-aminoheptanoate	2.01	0.4026
		N-acetyl-2-aminooctanoate*	0.72	0.5594
	Fatty Acid Metabolism (also BCAA Metabolism)	butyrylglycine	0.93	0.7078
		propionylcarnitine (C3)	1.25	0.7075
		methylmalonate (MMA)	0.97	0.8043
	Fatty Acid Metabolism (Acyl Glycine)	isocaproylglycine	0.8	0.6851
		valerylglycine	0.99	0.8043
		hexanoylglycine	0.89	0.6851
		3,4-methylene heptanoylglycine	1.13	0.8043
		N-octanoylglycine	0.85	0.6851
		N-palmitoylglycine	1.01	0.8464
		2-butenoylglycine	0.86	0.8043
	Fatty Acid Metabolism (Acyl Carnitine, Short Chain)	acetylcarnitine (C2)	0.84	0.8043
	Fatty Acid Metabolism (Acyl Carnitine, Long Chain Saturated)	palmitoylcarnitine (C16)	1.27	0.6851
		stearoylcarnitine (C18)	1.45	0.7049
		arachidoylcarnitine (C20)*	2.13	0.5594
		behenoylcarnitine (C22)*	0.74	0.6851
		lignoceroylcarnitine (C24)*	0.65	0.4601
	Fatty Acid Metabolism (Acyl Carnitine, Monounsaturated)	oleoylcarnitine (C18:1)	1.14	0.8315
		erucoylcarnitine (C22:1)*	1.96	0.5969
		nervonoylcarnitine (C24:1)*	0.61	0.5594
	Fatty Acid Metabolism (Acyl Carnitine, Polyunsaturated)	linoleoylcarnitine (C18:2)*	1.18	0.7587
		arachidonoylcarnitine (C20:4)	1.52	0.6851
	Fatty Acid Metabolism (Acyl Carnitine, Dicarboxylate)	adipoylcarnitine (C6-DC)	0.94	0.8043
		pimeloylcarnitine/3-methyladipoylcarnitine (C7-DC)	0.65	0.515
		suberoylcarnitine (C8-DC)	0.98	0.8077
	Fatty Acid Metabolism (Acyl Carnitine, Hydroxy)	(R)-3-hydroxybutyrylcarnitine	1.49	0.5594
		(S)-3-hydroxybutyrylcarnitine	1.28	0.6972
		3-hydroxydecanoylcarnitine	0.97	0.8315
		3-hydroxyoleoylcarnitine	1.38	0.6672
	Carnitine Metabolism	deoxycarnitine	0.95	0.7817
		carnitine	0.95	0.8043
	Ketone Bodies	3-hydroxybutyrate (BHBA)	0.97	0.8077
	Fatty Acid Metabolism (Acyl Choline)	palmitoylcholine	1.31	0.5594
		oleoylcholine	1.38	0.5654
		palmitoloelycholine	1.38	0.6661
		linoleoylcholine*	1.34	0.6851
	Fatty Acid, Monohydroxy	2-hydroxyheptanoate*	1.58	0.6851
		3-hydroxyhexanoate	1.21	0.6967
		3-hydroxyoctanoate	0.73	0.6693
		3-hydroxysuberate	0.89	0.7769
		8-hydroxyoctanoate	1.04	0.8386
		13-HODE + 9-HODE	1.41	0.5594
	Fatty Acid, Dihydroxy	2S,3R-dihydroxybutyrate	0.86	0.5991
		2R,3R-dihydroxybutyrate	0.91	0.5609
		2,4-dihydroxybutyrate	0.78	0.4722
		19,20-DiHDPA	1.63	0.4778
	Docosanoid	14-HDoHE/17-HDoHE	0.55	0.6851
	Eicosanoid	12-HETE	0.63	0.7193
		15-HETE	1.19	0.8043
		12-HHTrE	1.04	0.8315
	Endocannabinoid	oleoyl ethanolamide	1.35	0.6241
		palmitoyl ethanolamide	1.18	0.8205
		stearoyl ethanolamide	1.31	0.6672
		N-arachidonoyltaurine	0.72	0.7193
		N-oleoyltaurine	1.05	0.8205
		N-stearoyltaurine	0.86	0.8221
		N-palmitoleoyltaurine*	0.86	0.8335
		N-linoleoyltaurine*	1.03	0.8205
		N-linolenoyltaurine*	1
		linoleoyl ethanolamide	0.86	0.713
	Inositol Metabolism	myo-inositol	0.91	0.6672
		inositol 1-phosphate (I1P)	1.35	0.8315
	Phospholipid Metabolism	choline	1.14	0.6138
		choline phosphate	0.78	0.6825
		cytidine 5'-diphosphocholine	1.08	0.8136
		glycerophosphorylcholine (GPC)	1.11	0.7395
		phosphoethanolamine	1.28	0.4026
		cytidine-5'-diphosphoethanolamine	0.94	0.7562
		glycerophosphoethanolamine	0.97	0.8043
		glycerophosphoserine*	0.94	0.7866
		glycerophosphoinositol*	0.92	0.6742
		trimethylamine N-oxide	0.74	0.7289
	Phosphatidylcholine (PC)	1-myristoyl-2-palmitoyl-GPC (14:0/16:0)	0.97	0.7958
		1-myristoyl-2-arachidonoyl-GPC (14:0/20:4)*	1	0.8464
		1,2-dipalmitoyl-GPC (16:0/16:0)	1.01	0.828
		1-palmitoyl-2-palmitoleoyl-GPC (16:0/16:1)*	0.96	0.8077
		1-palmitoyl-2-stearoyl-GPC (16:0/18:0)	0.9	0.5594
		1-palmitoyl-2-oleoyl-GPC (16:0/18:1)	1	0.8315
		1-palmitoyl-2-linoleoyl-GPC (16:0/18:2)	0.98	0.8043
		1-palmitoyl-2-gamma-linolenoyl-GPC (16:0/18:3n6)*	0.99	0.8111
		1-palmitoyl-2-dihomo-linolenoyl-GPC (16:0/20:3n3 or 6)*	1.01	0.8094
		1-palmitoyl-2-arachidonoyl-GPC (16:0/20:4n6)	1.03	0.6693
		1-palmitoyl-2-docosahexaenoyl-GPC (16:0/22:6)	1.04	0.6851
		1-palmitoleoyl-2-linoleoyl-GPC (16:1/18:2)*	1.01	0.8315
		1-stearoyl-2-oleoyl-GPC (18:0/18:1)	1.13	0.4778
		1-stearoyl-2-linoleoyl-GPC (18:0/18:2)*	1.01	0.8386
		1-stearoyl-2-arachidonoyl-GPC (18:0/20:4)	1.09	0.3067
		1-stearoyl-2-docosahexaenoyl-GPC (18:0/22:6)	1.04	0.7395
		1,2-dioleoyl-GPC (18:1/18:1)	1.09	0.6851
		1-oleoyl-2-linoleoyl-GPC (18:1/18:2)*	1.04	0.8043
		1-oleoyl-2-docosahexaenoyl-GPC (18:1/22:6)*	0.99	0.8335
		1,2-dilinoleoyl-GPC (18:2/18:2)	0.91	0.6984
		1-linoleoyl-2-linolenoyl-GPC (18:2/18:3)*	0.81	0.6972
		1-linoleoyl-2-arachidonoyl-GPC (18:2/20:4n6)*	0.97	0.7395
	Phosphatidylethanolamine (PE)	1,2-dipalmitoyl-GPE (16:0/16:0)*	0.95	0.7817
		1-palmitoyl-2-oleoyl-GPE (16:0/18:1)	0.91	0.6825
		1-palmitoyl-2-linoleoyl-GPE (16:0/18:2)	0.82	0.6206
		1-palmitoyl-2-arachidonoyl-GPE (16:0/20:4)*	0.98	0.8043
		1-palmitoyl-2-docosahexaenoyl-GPE (16:0/22:6)*	1.02	0.8205
		1-stearoyl-2-oleoyl-GPE (18:0/18:1)	1.02	0.8205
		1-stearoyl-2-linoleoyl-GPE (18:0/18:2)*	0.95	0.7395
		1-stearoyl-2-arachidonoyl-GPE (18:0/20:4)	0.98	0.7932
		1-stearoyl-2-docosahexaenoyl-GPE (18:0/22:6)*	1.16	0.6851
		1-oleoyl-2-linoleoyl-GPE (18:1/18:2)*	0.86	0.6661
		1-oleoyl-2-arachidonoyl-GPE (18:1/20:4)*	1.02	0.8077
		1-oleoyl-2-docosahexaenoyl-GPE (18:1/22:6)*	1.11	0.758
		1,2-dilinoleoyl-GPE (18:2/18:2)*	0.83	0.6991
		1-linoleoyl-2-arachidonoyl-GPE (18:2/20:4)*	0.86	0.6263
	Glycosyl PE	1-palmitoyl-2-oleoyl-glycosyl-GPE (16:0/18:1)**	1.04	0.8077
		1-palmitoyl-2-linoleoyl-glycosyl-GPE (16:0/18:2)**	0.94	0.8077
		1-palmitoyl-2-arachidonoyl-glycosyl-GPE (16:0/20:4)**	1.06	0.7329
		1-palmitoyl-2-docosahexaenoyl-glycosyl-GPE (16:0/22:6)**	1.14	0.6851
		1-stearoyl-2-linoleoyl-glycosyl-GPE (18:0/18:2)**	1.14	0.6723
		1-stearoyl-2-arachidonoyl-glycosyl-GPE (18:0/20:4)**	1.21	0.5594
		1-stearoyl-2-docosahexaenoyl-glycosyl-GPE (18:0/22:6)**	1.34	0.5991
	Phosphatidylserine (PS)	1-stearoyl-2-oleoyl-GPS (18:0/18:1)	1.05	0.7817
		1-stearoyl-2-linoleoyl-GPS (18:0/18:2)	1.01	0.8464
		1-stearoyl-2-arachidonoyl-GPS (18:0/20:4)	0.99	0.8315
	Phosphatidylglycerol (PG)	1-palmitoyl-2-oleoyl-GPG (16:0/18:1)	1.12	0.5594
		1-palmitoyl-2-linoleoyl-GPG (16:0/18:2)	1.16	0.6851
	Phosphatidylinositol (PI)	1-palmitoyl-2-linoleoyl-GPI (16:0/18:2)	1.08	0.8043
		1-palmitoyl-2-arachidonoyl-GPI (16:0/20:4)*	0.9	0.6825
		1-stearoyl-2-linoleoyl-GPI (18:0/18:2)	0.86	0.6851
		1-stearoyl-2-arachidonoyl-GPI (18:0/20:4)	1	0.8464
		1-oleoyl-2-arachidonoyl-GPI (18:1/20:4)*	1.14	0.6991
	Lysophospholipid	1-palmitoyl-GPC (16:0)	1.18	0.5594
		2-palmitoyl-GPC (16:0)*	0.95	0.7769
		1-palmitoleoyl-GPC (16:1)*	1.31	0.6672
		2-palmitoleoyl-GPC (16:1)*	1.39	0.5761
		1-stearoyl-GPC (18:0)	1.29	0.3266
		1-oleoyl-GPC (18:1)	1.44	0.5594
		1-linoleoyl-GPC (18:2)	1.76	0.4601
		1-arachidonoyl-GPC (20:4n6)*	1.25	0.8043
		1-lignoceroyl-GPC (24:0)	1.14	0.5654
		1-palmitoyl-GPE (16:0)	1.11	0.7395
		1-stearoyl-GPE (18:0)	1.22	0.6851
		2-stearoyl-GPE (18:0)*	0.91	0.8077
		1-oleoyl-GPE (18:1)	1.24	0.7075
		1-linoleoyl-GPE (18:2)*	1.26	0.6192
		1-arachidonoyl-GPE (20:4n6)*	1.24	0.4021
		1-palmitoyl-GPS (16:0)*	0.27	0.6672
		1-stearoyl-GPS (18:0)*	0.52	0.7395
		1-oleoyl-GPS (18:1)	0.19	0.6672
		1-palmitoyl-GPG (16:0)*	1.05	0.7545
		1-stearoyl-GPG (18:0)	0.88	0.8315
		1-oleoyl-GPG (18:1)*	1.29	0.7817
		1-linoleoyl-GPG (18:2)*	1.19	0.8043
		1-palmitoyl-GPI (16:0)	0.82	0.6672
		1-stearoyl-GPI (18:0)	0.86	0.713
		1-oleoyl-GPI (18:1)	0.82	0.6851
		1-linoleoyl-GPI (18:2)*	0.68	0.5991
		1-arachidonoyl-GPI (20:4)*	1.04	0.8315
	Plasmalogen	1-(1-enyl-palmitoyl)-2-oleoyl-GPE (P-16:0/18:1)*	0.99	0.8094
		1-(1-enyl-palmitoyl)-2-linoleoyl-GPE (P-16:0/18:2)*	1.02	0.8201
		1-(1-enyl-palmitoyl)-2-palmitoyl-GPC (P-16:0/16:0)*	0.96	0.8043
		1-(1-enyl-palmitoyl)-2-arachidonoyl-GPE (P-16:0/20:4)*	1.04	0.7839
		1-(1-enyl-palmitoyl)-2-oleoyl-GPC (P-16:0/18:1)*	0.92	0.8043
		1-(1-enyl-stearoyl)-2-oleoyl-GPE (P-18:0/18:1)	0.99	0.8315
		1-(1-enyl-stearoyl)-2-linoleoyl-GPE (P-18:0/18:2)*	0.9	0.6742
		1-(1-enyl-stearoyl)-2-arachidonoyl-GPE (P-18:0/20:4)*	0.95	0.7395
	Lysoplasmalogen	1-(1-enyl-palmitoyl)-GPE (P-16:0)*	1.51	0.6693
		1-(1-enyl-oleoyl)-GPE (P-18:1)*	1.89	0.6693
		1-(1-enyl-stearoyl)-GPE (P-18:0)*	1.36	0.6748
	Glycerolipid Metabolism	glycerol	1.76	0.5797
		glycerol 3-phosphate	1.44	0.6723
		glycerophosphoglycerol	1.04	0.8373
	Monoacylglycerol	1-palmitoylglycerol (16:0)	1.4	0.6967
		1-palmitoleoylglycerol (16:1)*	0.81	0.8386
		1-oleoylglycerol (18:1)	1.42	0.7562
		1-linoleoylglycerol (18:2)	0.86	0.8315
		1-dihomo-linolenylglycerol (20:3)	0.71	0.8077
		1-arachidonylglycerol (20:4)	0.97	0.8043
		1-docosahexaenoylglycerol (22:6)	1.1	0.7289
		2-palmitoylglycerol (16:0)	1.53	0.721
		2-palmitoleoylglycerol (16:1)*	0.62	0.6851
		2-oleoylglycerol (18:1)	1.07	0.797
		2-linoleoylglycerol (18:2)	0.76	0.8094
		2-arachidonoylglycerol (20:4)	0.73	0.8315
	Diacylglycerol	diacylglycerol (16:1/18:2 [2], 16:0/18:3 [1])*	1.3	0.6748
		palmitoyl-oleoyl-glycerol (16:0/18:1) [2]*	1.23	0.7289
		palmitoyl-linoleoyl-glycerol (16:0/18:2) [1]*	1.44	0.5594
		palmitoyl-linoleoyl-glycerol (16:0/18:2) [2]*	1.18	0.6693
		palmitoyl-linolenoyl-glycerol (16:0/18:3) [2]*	0.95	0.8205
		palmitoleoyl-oleoyl-glycerol (16:1/18:1) [2]*	1.39	0.6742
		palmitoyl-arachidonoyl-glycerol (16:0/20:4) [1]*	1.6	0.8464
		palmitoyl-arachidonoyl-glycerol (16:0/20:4) [2]*	1	0.8464
		palmitoyl-docosahexaenoyl-glycerol (16:0/22:6) [1]*	1.24	0.6851
		palmitoyl-docosahexaenoyl-glycerol (16:0/22:6) [2]*	1.3	0.4801
		stearoyl-linoleoyl-glycerol (18:0/18:2) [2]*	1.03	0.8464
		oleoyl-oleoyl-glycerol (18:1/18:1) [2]*	1.29	0.7075
		oleoyl-linoleoyl-glycerol (18:1/18:2) [1]	1.4	0.6742
		oleoyl-linoleoyl-glycerol (18:1/18:2) [2]	1.15	0.7049
		oleoyl-linolenoyl-glycerol (18:1/18:3) [2]*	0.88	0.7431
		linoleoyl-linoleoyl-glycerol (18:2/18:2) [1]*	1.24	0.7075
		linoleoyl-linoleoyl-glycerol (18:2/18:2) [2]*	1.27	0.6742
		linoleoyl-linolenoyl-glycerol (18:2/18:3) [2]*	1.15	0.7395
		stearoyl-arachidonoyl-glycerol (18:0/20:4) [1]*	1.8	0.5594
		stearoyl-arachidonoyl-glycerol (18:0/20:4) [2]*	0.98	0.8131
		oleoyl-arachidonoyl-glycerol (18:1/20:4) [2]*	1.09	0.7932
		linoleoyl-arachidonoyl-glycerol (18:2/20:4) [1]*	2.2	0.4801
		linoleoyl-arachidonoyl-glycerol (18:2/20:4) [2]*	1.25	0.6851
		stearoyl-docosahexaenoyl-glycerol (18:0/22:6) [2]*	0.99	0.8315
		linoleoyl-docosahexaenoyl-glycerol (18:2/22:6) [2]*	1.15	0.7395
	Sphingolipid Synthesis	sphinganine	1.28	0.4026
		sphingadienine	1.15	0.6825
		phytosphingosine	1.03	0.8043
	Dihydroceramides	N-palmitoyl-sphinganine (d18:0/16:0)	1.13	0.6851
	Ceramides	N-palmitoyl-sphingosine (d18:1/16:0)	1.19	0.6723
		N-stearoyl-sphingosine (d18:1/18:0)*	1.14	0.7346
		N-palmitoyl-sphingadienine (d18:2/16:0)*	0.99	0.8094
		N-behenoyl-sphingadienine (d18:2/22:0)*	0.79	0.515
		ceramide (d18:1/14:0, d16:1/16:0)*	1.07	0.8043
		ceramide (d18:1/17:0, d17:1/18:0)*	0.98	0.8205
		ceramide (d18:1/20:0, d16:1/22:0, d20:1/18:0)*	1.02	0.8043
		ceramide (d16:1/24:1, d18:1/22:1)*	0.99	0.8464
		ceramide (d18:2/24:1, d18:1/24:2)*	0.93	0.7193
	Hexosylceramides (HCER)	glycosyl-N-palmitoyl-sphingosine (d18:1/16:0)	1.2	0.5594
		glycosyl-N-stearoyl-sphingosine (d18:1/18:0)	1.42	0.5609
		glycosyl-N-nervonoyl-sphingosine (d18:1/24:1)*	1.13	0.6851
		glycosyl-N-behenoyl-sphingadienine (d18:2/22:0)*	0.86	0.6967
		glycosyl ceramide (d18:1/20:0, d16:1/22:0)*	1.08	0.7289
		glycosyl ceramide (d16:1/24:1, d18:1/22:1)*	0.96	0.8163
		glycosyl ceramide (d18:2/24:1, d18:1/24:2)*	1.17	0.6742
	Dihydrosphingomyelins	palmitoyl dihydrosphingomyelin (d18:0/16:0)*	1.1	0.6723
		behenoyl dihydrosphingomyelin (d18:0/22:0)*	1.1	0.7398
		sphingomyelin (d18:0/18:0, d19:0/17:0)*	0.99	0.8386
		sphingomyelin (d18:0/20:0, d16:0/22:0)*	1.4	0.6891
	Sphingomyelins	palmitoyl sphingomyelin (d18:1/16:0)	1.13	0.5594
		stearoyl sphingomyelin (d18:1/18:0)	1.02	0.8205
		behenoyl sphingomyelin (d18:1/22:0)*	0.91	0.6972
		tricosanoyl sphingomyelin (d18:1/23:0)*	0.99	0.8184
		lignoceroyl sphingomyelin (d18:1/24:0)	1	0.8464
		sphingomyelin (d18:2/23:1)*	1.07	0.7395
		sphingomyelin (d18:2/24:2)*	0.74	0.4778
		sphingomyelin (d18:1/14:0, d16:1/16:0)*	1.14	0.5609
		sphingomyelin (d17:1/16:0, d18:1/15:0, d16:1/17:0)*	1.08	0.6972
		sphingomyelin (d18:2/16:0, d18:1/16:1)*	1.07	0.5654
		sphingomyelin (d18:1/17:0, d17:1/18:0, d19:1/16:0)	1.11	0.5594
		sphingomyelin (d18:1/18:1, d18:2/18:0)	1.03	0.8077
		sphingomyelin (d18:1/19:0, d19:1/18:0)*	1.04	0.7814
		sphingomyelin (d18:1/20:0, d16:1/22:0)*	1.05	0.7817
		sphingomyelin (d18:1/20:1, d18:2/20:0)*	1.05	0.8077
		sphingomyelin (d18:1/21:0, d17:1/22:0, d16:1/23:0)*	0.87	0.6192
		sphingomyelin (d18:2/21:0, d16:2/23:0)*	1.01	0.8315
		sphingomyelin (d18:1/22:1, d18:2/22:0, d16:1/24:1)*	1	0.8386
		sphingomyelin (d18:1/22:2, d18:2/22:1, d16:1/24:2)*	0.97	0.8315
		sphingomyelin (d18:2/23:0, d18:1/23:1, d17:1/24:1)*	0.99	0.8315
		sphingomyelin (d18:1/24:1, d18:2/24:0)*	0.96	0.8043
		sphingomyelin (d18:2/24:1, d18:1/24:2)*	1.03	0.8077
		sphingomyelin (d18:1/25:0, d19:0/24:1, d20:1/23:0, d19:1/24:0)*	0.97	0.8043
	Sphingosines	sphingosine	1.29	0.5553
		hexadecasphingosine (d16:1)*	1	0.8373
		heptadecasphingosine (d17:1)	1.29	0.5991
	Mevalonate Metabolism	3-hydroxy-3-methylglutarate	1.02	0.8386
	Sterol	cholesterol	0.99	0.8077
		4-cholesten-3-one	1.51	0.5594
		beta-sitosterol	0.6	0.4026
		campesterol	1.03	0.7436
		7-hydroxycholesterol (alpha or beta)	1.02	0.8205
	Corticosteroids	corticosterone	0.61	0.7431
	Primary Bile Acid Metabolism	cholate	0.65	0.6851
		glycocholate	0.84	0.8386
		taurocholate	0.85	0.758
		chenodeoxycholate	0.94	0.8077
		taurochenodeoxycholate	0.84	0.7562
		beta-muricholate	1.01	0.8077
		alpha-muricholate	1.08	0.8315
		tauro-beta-muricholate	1.05	0.7958
		glyco-beta-muricholate**	1.19	0.8094
	Secondary Bile Acid Metabolism	deoxycholate	0.52	0.6672
		taurodeoxycholate	0.56	0.4601
		6-beta-hydroxylithocholate	0.96	0.8305
		taurolithocholate	0.6	0.5594
		ursodeoxycholate	0.82	0.7817
		tauroursodeoxycholate	0.75	0.6865
		6-oxolithocholate	1.2	0.7289
		taurohyocholate*	1.25	0.8205
		taurohyodeoxycholic acid	0.77	0.8315
		taurochenodeoxycholic acid (7 or 24)-sulfate	0.71	0.6851
Nucleotide	Purine Metabolism, (Hypo)Xanthine/Inosine containing	inosine 5'-monophosphate (IMP)	0.71	0.6121
		inosine	1.07	0.6851
		hypoxanthine	0.98	0.8077
		xanthine	0.96	0.8043
		xanthosine	0.91	0.7395
		urate	1.1	0.8205
		allantoin	1.06	0.7395
		allantoic acid	1.01	0.8205
	Purine Metabolism, Adenine containing	adenosine 5'-diphosphate (ADP)	1.22	0.8043
		adenosine 5'-monophosphate (AMP)	0.79	0.6672
		adenosine 3'-monophosphate (3'-AMP)	0.78	0.4722
		adenosine 2'-monophosphate (2'-AMP)	0.87	0.7395
		adenosine 3',5'-diphosphate	0.62	0.5594
		adenylosuccinate	0.68	0.5991
		adenosine	1.07	0.7395
		adenine	1.26	0.4026
		N1-methyladenosine	1.07	0.7493
		2'-deoxyadenosine 5'-monophosphate	1.03	0.8315
		N6-succinyladenosine	0.81	0.7049
	Purine Metabolism, Guanine containing	guanosine 5'- monophosphate (5'-GMP)	0.81	0.6206
		guanosine 3'-monophosphate (3'-GMP)	2.03	0.4776
		guanosine	1.44	0.5594
		guanine	1.57	0.4722
		7-methylguanine	0.8	0.6742
		2'-deoxyguanosine	1.71	0.6138
	Pyrimidine Metabolism, Orotate containing	N-carbamoylaspartate	0.4	0.6851
		orotate	0.58	0.6851
		orotidine	1.05	0.8077
	Pyrimidine Metabolism, Uracil containing	uridine 5'-diphosphate (UDP)	1.06	0.8335
		uridine 5'-monophosphate (UMP)	0.8	0.6693
		uridine 3'-monophosphate (3'-UMP)	1.7	0.4601
		uridine	1.02	0.8315
		uracil	1.09	0.7195
		pseudouridine	0.89	0.6716
		5,6-dihydrouridine	0.9	0.8131
		2'-O-methyluridine	0.93	0.8077
		5-methyluridine (ribothymidine)	0.92	0.8043
		2'-deoxyuridine	0.91	0.7289
		3-ureidopropionate	1.16	0.8315
		beta-alanine	0.91	0.7395
	Pyrimidine Metabolism, Cytidine containing	cytidine 5'-monophosphate (5'-CMP)	0.95	0.7395
		cytidine	1.33	0.5609
		cytosine	1.06	0.8043
		3-methylcytidine	1.42	0.6851
		2'-deoxycytidine 5'-monophosphate	1.11	0.8043
		2'-deoxycytidine	1.09	0.7958
		2'-O-methylcytidine	0.84	0.7817
	Pyrimidine Metabolism, Thymine containing	thymidine	1.05	0.8043
		thymine	0.9	0.7075
		3-aminoisobutyrate	0.88	0.7769
	Purine and Pyrimidine Metabolism	methylphosphate	1.13	0.5594
	Dinucleotide	(3'-5')-uridylyluridine	1.3	0.6825
Cofactors and Vitamins	Nicotinate and Nicotinamide Metabolism	quinolinate	0.89	0.8205
		nicotinamide	1.03	0.7562
		nicotinamide riboside	1.24	0.6121
		nicotinamide adenine dinucleotide (NAD+)	1.04	0.8077
		nicotinamide N-oxide	0.86	0.6825
		1-methylnicotinamide	1.08	0.7493
		trigonelline (N'-methylnicotinate)	1.1	0.8094
		N1-Methyl-2-pyridone-5-carboxamide	0.88	0.6825
		adenosine 5'-diphosphoribose (ADP-ribose)	1.05	0.7705
	Riboflavin Metabolism	riboflavin (Vitamin B2)	0.81	0.4601
		flavin adenine dinucleotide (FAD)	0.98	0.8043
		flavin mononucleotide (FMN)	0.87	0.5594
	Pantothenate and CoA Metabolism	pantothenate	0.85	0.5991
		phosphopantetheine	0.62	0.3266
		3'-dephosphocoenzyme A	1.14	0.6138
		coenzyme A	1.11	0.6723
	Ascorbate and Aldarate Metabolism	ascorbate (Vitamin C)	1.86	0.4279
		ascorbic acid 3-sulfate*	1.03	0.8315
		dehydroascorbate	0.98	0.8077
		2-O-methylascorbic acid	1.07	0.7395
		threonate	1.03	0.8077
		oxalate (ethanedioate)	0.96	0.8043
		gulonate*	0.73	0.4279
	Tocopherol Metabolism	alpha-tocopherol	1.48	0.4722
		gamma-tocopherol/beta-tocopherol	1.15	0.6972
	Folate Metabolism	folate	0.84	0.6121
		7,8-dihydrofolate	1.06	0.8315
		5-methyltetrahydrofolate (5MeTHF)	0.68	0.7817
	Tetrahydrobiopterin Metabolism	biopterin	0.82	0.4601
		dihydrobiopterin	1.15	0.7075
	Pterin Metabolism	pterin	0.99	0.8111
	Hemoglobin and Porphyrin Metabolism	heme	0.25	0.4601
		bilirubin (Z,Z)	1.18	0.7195
		biliverdin	0.62	0.5603
	Thiamine Metabolism	thiamin (Vitamin B1)	1.02	0.8305
		thiamin monophosphate	1.04	0.7395
	Vitamin A Metabolism	retinol (Vitamin A)	0.6	0.4676
		retinal	0.49	0.3266
	Vitamin B6 Metabolism	pyridoxamine	1.49	0.5553
		pyridoxamine phosphate	1.08	0.6723
		pyridoxal phosphate	0.79	0.6851
		pyridoxal	1.08	0.7395
		pyridoxate	1.19	0.5594
Xenobiotics	Benzoate Metabolism	hippurate	0.45	0.7436
		benzoate	0.96	0.7395
		catechol sulfate	0.46	0.7387
		4-methylcatechol sulfate	0.54	0.7817
		p-cresol sulfate	0.84	0.6851
		phenylpropionylglycine	1.22	0.8043
	Food Component/Plant	gluconate	0.65	0.3266
		beta-guanidinopropanoate	1.03	0.8205
		cinnamoylglycine	0.67	0.6851
		ergothioneine	0.94	0.7817
		quinate	0.49	0.6693
		histidine betaine (hercynine)*	0.59	0.4026
		mannonate*	1.26	0.5609
		stachydrine	0.63	0.6825
		ethyl alpha-glucopyranoside	1.55	0.7395
		methyl glucopyranoside (alpha + beta)	1.39	0.5654
		tartronate (hydroxymalonate)	0.87	0.6864
	Drug - Topical Agents	2,6-dihydroxybenzoic acid	0.91	0.6991
	Chemical	sulfate*	0.81	0.5594
		S-(3-hydroxypropyl)mercapturic acid (HPMA)	0.53	0.4778
		thioproline	0.89	0.6742
