# Supplementary material for: The 2R, 3R isomer of 2, 3-butanediol prevents weight gain and decreases plasma glucose concentration of mice fed a fat-enriched diet
Source: Front Physiol. 2026 May 25;17:1721571. doi: 10.3389/fphys.2026.1721571 (PMC13244126; doi:10.3389/fphys.2026.1721571)
Supplement: Supplementary file 4 [file Table3.xlsx]

## Sheet: Sheet1
Supplementary Table 3. Effect of 2S,3S-butanediol (S) treatment on concentration of liver metabolites of mice fed the fat-enriched diet.
Results are expressed as fold-changes of S-treated vs untreated. Green = decrease.
Super Pathway	Sub Pathway	Biochemical Name	HFD S vs HFD	q-value
Amino Acid	Glycine, Serine and Threonine Metabolism	glycine	1.02	0.8218
		N-acetylglycine	0.79	0.5716
		sarcosine	1.56	0.5905
		dimethylglycine	1.15	0.6558
		betaine	1.62	0.6011
		betaine aldehyde	1.4	0.657
		serine	1.09	0.6307
		N-acetylserine	0.95	0.6856
		threonine	1.09	0.6031
		N-acetylthreonine	1.01	0.8218
	Alanine and Aspartate Metabolism	alanine	1.01	0.8317
		N-acetylalanine	0.91	0.6213
		aspartate	1.16	0.6011
		N-acetylaspartate (NAA)	0.98	0.7977
		asparagine	1.05	0.6558
		N-acetylasparagine	0.88	0.6208
	Glutamate Metabolism	glutamate	1.11	0.6399
		glutamine	0.92	0.6399
		N-acetylglutamate	1.12	0.6832
		N-acetylglutamine	0.77	0.435
		4-hydroxyglutamate	0.8	0.5986
		gamma-carboxyglutamate	1.08	0.6329
		glutamate, gamma-methyl ester	1.29	0.4364
		pyroglutamine*	1.13	0.7153
		gamma-aminobutyrate (GABA)	1.07	0.7334
		N-methyl-GABA	1.68	0.6011
		S-1-pyrroline-5-carboxylate	0.88	0.6399
	Histidine Metabolism	histidine	1.23	0.5303
		1-methylhistidine	0.73	0.5716
		3-methylhistidine	0.93	0.796
		N-acetylhistidine	0.95	0.7121
		N-acetyl-3-methylhistidine*	1.04	0.7977
		N-acetyl-1-methylhistidine*	0.81	0.6241
		imidazole propionate	0.76	0.6011
		formiminoglutamate	1.79	0.6152
		imidazole lactate	1.06	0.7769
		anserine	1.15	0.6558
		1-methylhistamine	1.3	0.657
		1-methyl-4-imidazoleacetate	1.07	0.7792
		1-methyl-5-imidazoleacetate	0.53	0.6105
		1-ribosyl-imidazoleacetate*	0.91	0.6832
		4-imidazoleacetate	0.83	0.7105
	Lysine Metabolism	lysine	1.01	0.8143
		N2-acetyllysine	1.12	0.6307
		N6-acetyllysine	1.15	0.5469
		N6-methyllysine	1.01	0.8218
		N6,N6-dimethyllysine	0.87	0.6702
		N6,N6,N6-trimethyllysine	0.75	0.2382
		hydroxy-N6,N6,N6-trimethyllysine*	1.13	0.6558
		5-(galactosylhydroxy)-L-lysine	1	0.8218
		fructosyllysine	0.97	0.8218
		saccharopine	1.28	0.6011
		2-aminoadipate	1.78	0.5528
		glutarylcarnitine (C5-DC)	1.35	0.6399
		pipecolate	0.9	0.6011
		5-aminovalerate	1.08	0.7927
		N,N,N-trimethyl-5-aminovalerate	1.55	0.4012
	Phenylalanine Metabolism	phenylalanine	1.08	0.6031
		N-acetylphenylalanine	1.12	0.8298
		1-carboxyethylphenylalanine	0.94	0.7334
		phenyllactate (PLA)	0.78	0.6558
		2-hydroxyphenylacetate	1.01	0.8143
	Tyrosine Metabolism	tyrosine	1.02	0.7823
		N-acetyltyrosine	1.11	0.8298
		1-carboxyethyltyrosine	0.74	0.6105
		4-hydroxyphenylpyruvate	1.12	0.8298
		3-(4-hydroxyphenyl)lactate	1	0.8187
		phenol sulfate	0.32	0.8187
		phenol glucuronide	0.13	0.6031
		O-methyltyrosine	1.05	0.7121
		p-cresol glucuronide*	1.08	0.8143
	Tryptophan Metabolism	tryptophan	1.12	0.5469
		C-glycosyltryptophan	1.21	0.5716
		kynurenine	0.89	0.6558
		kynurenate	0.75	0.7823
		picolinate	0.71	0.6011
		serotonin	0.93	0.7139
		5-hydroxyindoleacetate	1.22	0.5905
		indolelactate	0.8	0.7121
		indolepropionate	2.17	0.3903
		indoleacetylglycine	0.51	0.6399
		3-indoxyl sulfate	0.58	0.5205
	Leucine, Isoleucine and Valine Metabolism	leucine	1.1	0.4915
		N-acetylleucine	0.9	0.6399
		1-carboxyethylleucine	1.16	0.667
		isovalerylglycine	0.84	0.6105
		isovalerylcarnitine (C5)	0.63	0.6011
		beta-hydroxyisovalerate	1.03	0.7609
		isoleucine	1.06	0.6399
		N-acetylisoleucine	0.97	0.8143
		1-carboxyethylisoleucine	0.89	0.6832
		2-hydroxy-3-methylvalerate	0.7	0.5469
		2-methylbutyrylcarnitine (C5)	2.14	0.7823
		2-methylbutyrylglycine	0.79	0.6031
		tiglylcarnitine (C5:1-DC)	1.26	0.7348
		ethylmalonate	1.32	0.7017
		methylsuccinate	1.01	0.821
		valine	1.23	0.3903
		N-acetylvaline	1.01	0.8298
		1-carboxyethylvaline	1.06	0.8143
		alpha-hydroxyisovalerate	0.85	0.6176
		isobutyrylcarnitine (C4)	1.29	0.738
		3-hydroxyisobutyrate	1.03	0.8357
	Methionine, Cysteine, SAM and Taurine Metabolism	methionine	1.1	0.6208
		N-acetylmethionine	0.92	0.6566
		N-formylmethionine	0.89	0.6686
		S-methylmethionine	1.24	0.6399
		methionine sulfoxide	1.09	0.5986
		N-acetylmethionine sulfoxide	0.91	0.6558
		S-adenosylmethionine (SAM)	1.01	0.7477
		S-adenosylhomocysteine (SAH)	1.18	0.5986
		homocysteine	1.52	0.6031
		cystathionine	1.26	0.6558
		cysteine	1	0.8218
		S-methylcysteine	0.96	0.8143
		hypotaurine	0.94	0.7121
		taurine	1.02	0.7369
		N-acetyltaurine	1.05	0.813
		taurocyamine	1.18	0.5469
		3-sulfo-L-alanine	1.59	0.5469
	Urea cycle; Arginine and Proline Metabolism	arginine	0.83	0.6031
		argininosuccinate	0.96	0.8218
		urea	0.99	0.8218
		ornithine	1.03	0.7407
		3-amino-2-piperidone	1.19	0.6031
		2-oxoarginine*	1.03	0.7475
		citrulline	1.07	0.6494
		homocitrulline	0.8	0.6087
		proline	1.12	0.6011
		dimethylarginine (SDMA + ADMA)	1.06	0.7455
		N-acetylarginine	1.29	0.5469
		N-acetylcitrulline	1.22	0.6436
		N-delta-acetylornithine	1.57	0.6612
		N-alpha-acetylornithine	2.05	0.5469
		N2,N5-diacetylornithine	1.42	0.8298
		trans-4-hydroxyproline	1.11	0.6031
		pro-hydroxy-pro	1.82	0.5986
		N-methylproline	1.19	0.6674
		N,N,N-trimethyl-alanylproline betaine (TMAP)	0.72	0.4364
		N-monomethylarginine	1.05	0.7121
		argininate*	1.01	0.8218
		N-acetylhomocitrulline	0.66	0.5716
	Creatine Metabolism	guanidinoacetate	1	0.8143
		creatine	1	0.8218
		creatinine	0.75	0.6031
	Polyamine Metabolism	putrescine	0.98	0.8183
		spermidine	0.98	0.8143
		(N(1) + N(8))-acetylspermidine	1.35	0.5905
		spermine	0.77	0.5469
		5-methylthioadenosine (MTA)	1.04	0.8298
	Guanidino and Acetamido Metabolism	4-guanidinobutanoate	3.28	0.3903
		guanidinosuccinate	0.97	0.7532
	Glutathione Metabolism	glutathione, reduced (GSH)	0.96	0.8143
		glutathione, oxidized (GSSG)	1.05	0.6213
		cysteine-glutathione disulfide	1.4	0.6011
		S-methylglutathione	0.88	0.6399
		S-lactoylglutathione	0.99	0.8218
		cysteinylglycine	0.98	0.8218
		5-oxoproline	1.1	0.7105
		2-hydroxybutyrate/2-hydroxyisobutyrate	1.06	0.7508
		ophthalmate	1.69	0.6832
		S-(1,2-dicarboxyethyl)glutathione	1	0.8143
		4-hydroxy-nonenal-glutathione	1.13	0.7111
		3'-dephospho-CoA-glutathione*	1.1	0.6031
		CoA-glutathione*	1.15	0.5716
Peptide	Gamma-glutamyl Amino Acid	gamma-glutamylcysteine	0.86	0.648
		gamma-glutamylglutamate	0.99	0.8143
		gamma-glutamylglutamine	1.1	0.7139
		gamma-glutamylglycine	1.12	0.8143
		gamma-glutamylisoleucine*	1.3	0.6399
		gamma-glutamylleucine	1.56	0.6031
		gamma-glutamyl-alpha-lysine	0.51	0.4364
		gamma-glutamyl-epsilon-lysine	0.99	0.8218
		gamma-glutamylphenylalanine	1.12	0.8143
		gamma-glutamylthreonine	1.8	0.7618
		gamma-glutamyltyrosine	1.28	0.8081
		gamma-glutamylvaline	1.53	0.6031
	Dipeptide	alanylleucine	0.93	0.714
		glycylleucine	0.96	0.7369
		glycylvaline	0.95	0.7977
		isoleucylglycine	0.92	0.6702
		leucylglycine	0.87	0.6307
		phenylalanylalanine	1.2	0.6832
		phenylalanylglycine	0.92	0.6389
		prolylglycine	1.12	0.6856
		tyrosylglycine	0.93	0.6399
		valylglutamine	0.79	0.6105
		valylglycine	0.88	0.6399
		valylleucine	0.78	0.5986
	Acetylated Peptides	phenylacetylglycine	0.81	0.7927
Carbohydrate	Glycolysis, Gluconeogenesis, and Pyruvate Metabolism	1,5-anhydroglucitol (1,5-AG)	1.02	0.8187
		glucose	0.94	0.5986
		glucose 6-phosphate	1.18	0.6558
		fructose 1,6-diphosphate/glucose 1,6-diphosphate/myo-inositol diphosphates	1.27	0.6208
		dihydroxyacetone phosphate (DHAP)	1.13	0.6399
		3-phosphoglycerate	0.78	0.3903
		phosphoenolpyruvate (PEP)	0.83	0.4857
		pyruvate	0.81	0.6558
		lactate	0.98	0.8143
		glycerate	1.02	0.8218
	Pentose Phosphate Pathway	6-phosphogluconate	0.74	0.3903
		ribose 1-phosphate	0.93	0.7254
		sedoheptulose-7-phosphate	1.03	0.8035
	Pentose Metabolism	ribose	1.12	0.5716
		ribitol	0.86	0.6105
		ribonate	0.81	0.6208
		ribulose/xylulose	1.28	0.3903
		arabitol/xylitol	0.66	0.5469
		arabonate/xylonate	1.11	0.6399
		sedoheptulose	0.93	0.6715
		ribulonate/xylulonate/lyxonate*	1.13	0.6399
	Glycogen Metabolism	maltohexaose	1.08	0.6399
		maltopentaose	1.04	0.6399
		maltotetraose	0.87	0.6716
		maltotriose	0.89	0.6717
		maltose	0.88	0.5986
	Disaccharides and Oligosaccharides	sucrose	0.73	0.4857
	Fructose, Mannose and Galactose Metabolism	fructose	1	0.8143
		mannitol/sorbitol	0.41	0.0133
		mannose	1.08	0.6558
		galactose 1-phosphate	0.91	0.7111
		2-ketogulonate	0.86	0.6011
		galactonate	0.86	0.6213
	Nucleotide Sugar	UDP-glucose	1.43	0.7017
		UDP-galactose	1.28	0.621
		UDP-glucuronate	0.75	0.6743
		UDP-N-acetylglucosamine/galactosamine	1.17	0.6031
	Aminosugar Metabolism	glucuronate	0.87	0.6011
		N-acetylglucosamine 6-phosphate	1.31	0.5828
		N-acetyl-glucosamine 1-phosphate	1.33	0.4364
		N-acetylneuraminate	1.11	0.6558
		N-acetylglucosaminylasparagine	1.12	0.6011
		erythronate*	1.05	0.7823
		N-acetylglucosamine/N-acetylgalactosamine	1.12	0.5986
		N-glycolylneuraminate	1.06	0.6399
	Advanced Glycation End-product	N6-carboxymethyllysine	1.13	0.6389
Energy	TCA Cycle	citrate	0.83	0.6208
		aconitate [cis or trans]	0.87	0.638
		alpha-ketoglutarate	0.75	0.4857
		succinylcarnitine (C4-DC)	1.17	0.6208
		fumarate	0.94	0.7087
		malate	0.95	0.6389
		itaconate	1.04	0.8035
		tricarballylate	0.52	0.4364
		2-methylcitrate/homocitrate	1.28	0.5469
	Oxidative Phosphorylation	acetylphosphate	0.92	0.6399
		phosphate	1.05	0.5986
Lipid	Fatty Acid Synthesis	malonylcarnitine	1.58	0.3903
	Medium Chain Fatty Acid	caproate (6:0)	1.28	0.5986
	Long Chain Saturated Fatty Acid	myristate (14:0)	0.89	0.7876
		margarate (17:0)	0.89	0.6399
		stearate (18:0)	0.95	0.6558
		nonadecanoate (19:0)	0.83	0.5828
		arachidate (20:0)	0.78	0.5986
	Long Chain Monounsaturated Fatty Acid	palmitoleate (16:1n7)	0.81	0.7532
		10-heptadecenoate (17:1n7)	0.84	0.7517
		10-nonadecenoate (19:1n9)	0.94	0.8218
		eicosenoate (20:1)	0.85	0.813
		erucate (22:1n9)	0.77	0.6399
	Long Chain Polyunsaturated Fatty Acid (n3 and n6)	eicosapentaenoate (EPA; 20:5n3)	0.65	0.5652
		heneicosapentaenoate (21:5n3)	0.66	0.648
		docosapentaenoate (n3 DPA; 22:5n3)	0.6	0.5905
		docosahexaenoate (DHA; 22:6n3)	0.75	0.5986
		docosatrienoate (22:3n3)	0.79	0.6031
		nisinate (24:6n3)	0.95	0.8143
		hexadecadienoate (16:2n6)	0.73	0.5986
		linoleate (18:2n6)	0.84	0.6133
		linolenate [alpha or gamma; (18:3n3 or 6)]	0.8	0.6399
		dihomo-linoleate (20:2n6)	0.96	0.8143
		dihomo-linolenate (20:3n3 or n6)	0.77	0.6011
		arachidonate (20:4n6)	0.79	0.5528
		docosatrienoate (22:3n6)*	1.27	0.6031
		adrenate (22:4n6)	0.84	0.6389
		docosapentaenoate (n6 DPA; 22:5n6)	1.3	0.6031
		docosadienoate (22:2n6)	0.91	0.8143
		mead acid (20:3n9)	1.11	0.6399
	Fatty Acid, Branched	(14 or 15)-methylpalmitate (a17:0 or i17:0)	0.89	0.6715
		(16 or 17)-methylstearate (a19:0 or i19:0)	1.01	0.7927
	Fatty Acid, Dicarboxylate	glutarate (C5-DC)	1.47	0.3903
		2-hydroxyglutarate	0.99	0.8143
		2-hydroxyadipate	1.24	0.6399
		3-hydroxyadipate*	1.17	0.6558
		maleate	1.1	0.6558
		pimelate (C7-DC)	0.97	0.8164
		heptenedioate (C7:1-DC)*	1.03	0.8143
		azelate (C9-DC)	1.45	0.6105
		sebacate (C10-DC)	1.19	0.7927
	Fatty Acid, Amino	2-aminoheptanoate	1.97	0.4012
		N-acetyl-2-aminooctanoate*	0.79	0.6011
	Fatty Acid Metabolism (also BCAA Metabolism)	butyrylglycine	1.06	0.8143
		propionylcarnitine (C3)	1.31	0.6832
		methylmalonate (MMA)	0.97	0.7532
	Fatty Acid Metabolism (Acyl Glycine)	isocaproylglycine	0.74	0.5716
		valerylglycine	1.17	0.6558
		hexanoylglycine	1.05	0.7876
		3,4-methylene heptanoylglycine	1.25	0.657
		N-octanoylglycine	1.01	0.8218
		N-palmitoylglycine	0.94	0.8298
		2-butenoylglycine	0.83	0.7927
	Fatty Acid Metabolism (Acyl Carnitine, Short Chain)	acetylcarnitine (C2)	1.06	0.8224
	Fatty Acid Metabolism (Acyl Carnitine, Long Chain Saturated)	palmitoylcarnitine (C16)	0.78	0.5986
		stearoylcarnitine (C18)	0.76	0.5905
		arachidoylcarnitine (C20)*	1.09	0.8261
		behenoylcarnitine (C22)*	1.17	0.8319
		lignoceroylcarnitine (C24)*	1.02	0.8143
	Fatty Acid Metabolism (Acyl Carnitine, Monounsaturated)	oleoylcarnitine (C18:1)	1.02	0.8298
		erucoylcarnitine (C22:1)*	1.29	0.6812
		nervonoylcarnitine (C24:1)*	1.02	0.8143
	Fatty Acid Metabolism (Acyl Carnitine, Polyunsaturated)	linoleoylcarnitine (C18:2)*	1.78	0.435
		arachidonoylcarnitine (C20:4)	1.3	0.6399
	Fatty Acid Metabolism (Acyl Carnitine, Dicarboxylate)	adipoylcarnitine (C6-DC)	1.12	0.8143
		pimeloylcarnitine/3-methyladipoylcarnitine (C7-DC)	0.55	0.3903
		suberoylcarnitine (C8-DC)	1.27	0.7823
	Fatty Acid Metabolism (Acyl Carnitine, Hydroxy)	(R)-3-hydroxybutyrylcarnitine	1.43	0.5469
		(S)-3-hydroxybutyrylcarnitine	1.57	0.5905
		3-hydroxydecanoylcarnitine	1.16	0.6152
		3-hydroxyoleoylcarnitine	1.55	0.4447
	Carnitine Metabolism	deoxycarnitine	1.01	0.8218
		carnitine	1	0.8298
	Ketone Bodies	3-hydroxybutyrate (BHBA)	0.89	0.6011
	Fatty Acid Metabolism (Acyl Choline)	palmitoylcholine	0.87	0.6133
		oleoylcholine	0.76	0.6011
		palmitoloelycholine	0.84	0.6399
		linoleoylcholine*	0.73	0.6011
	Fatty Acid, Monohydroxy	2-hydroxyheptanoate*	1.26	0.7323
		3-hydroxyhexanoate	1.57	0.435
		3-hydroxyoctanoate	0.83	0.6494
		3-hydroxysuberate	1.48	0.5986
		8-hydroxyoctanoate	1.35	0.7323
		13-HODE + 9-HODE	1.15	0.8143
	Fatty Acid, Dihydroxy	2S,3R-dihydroxybutyrate	0.79	0.3903
		2R,3R-dihydroxybutyrate	0.94	0.6208
		2,4-dihydroxybutyrate	0.8	0.5303
		19,20-DiHDPA	0.65	0.3903
	Docosanoid	14-HDoHE/17-HDoHE	0.46	0.5828
	Eicosanoid	12-HETE	0.5	0.5986
		15-HETE	1	0.8218
		12-HHTrE	1.06	0.8298
	Endocannabinoid	oleoyl ethanolamide	1.28	0.5469
		palmitoyl ethanolamide	1.29	0.3903
		stearoyl ethanolamide	1.39	0.2382
		N-arachidonoyltaurine	1.03	0.8298
		N-oleoyltaurine	1.05	0.7214
		N-stearoyltaurine	0.69	0.7139
		N-palmitoleoyltaurine*	1.25	0.8143
		N-linoleoyltaurine*	0.86	0.6329
		N-linolenoyltaurine*	1
		linoleoyl ethanolamide	1.04	0.7609
	Inositol Metabolism	myo-inositol	1.06	0.6399
		inositol 1-phosphate (I1P)	1.05	0.8298
	Phospholipid Metabolism	choline	0.99	0.8221
		choline phosphate	0.82	0.6307
		cytidine 5'-diphosphocholine	1.07	0.7876
		glycerophosphorylcholine (GPC)	1.16	0.6011
		phosphoethanolamine	1.32	0.3903
		cytidine-5'-diphosphoethanolamine	1.13	0.6011
		glycerophosphoethanolamine	1.44	0.6011
		glycerophosphoserine*	0.99	0.8298
		glycerophosphoinositol*	0.99	0.8143
		trimethylamine N-oxide	0.98	0.8218
	Phosphatidylcholine (PC)	1-myristoyl-2-palmitoyl-GPC (14:0/16:0)	1.17	0.2935
		1-myristoyl-2-arachidonoyl-GPC (14:0/20:4)*	1.24	0.4425
		1,2-dipalmitoyl-GPC (16:0/16:0)	0.95	0.6399
		1-palmitoyl-2-palmitoleoyl-GPC (16:0/16:1)*	1.19	0.5828
		1-palmitoyl-2-stearoyl-GPC (16:0/18:0)	0.91	0.5986
		1-palmitoyl-2-oleoyl-GPC (16:0/18:1)	1.16	0.3903
		1-palmitoyl-2-linoleoyl-GPC (16:0/18:2)	0.98	0.7599
		1-palmitoyl-2-gamma-linolenoyl-GPC (16:0/18:3n6)*	1.06	0.8143
		1-palmitoyl-2-dihomo-linolenoyl-GPC (16:0/20:3n3 or 6)*	1.1	0.6612
		1-palmitoyl-2-arachidonoyl-GPC (16:0/20:4n6)	0.95	0.5986
		1-palmitoyl-2-docosahexaenoyl-GPC (16:0/22:6)	0.91	0.5905
		1-palmitoleoyl-2-linoleoyl-GPC (16:1/18:2)*	1.06	0.6329
		1-stearoyl-2-oleoyl-GPC (18:0/18:1)	1.23	0.2382
		1-stearoyl-2-linoleoyl-GPC (18:0/18:2)*	1	0.8298
		1-stearoyl-2-arachidonoyl-GPC (18:0/20:4)	0.97	0.6031
		1-stearoyl-2-docosahexaenoyl-GPC (18:0/22:6)	0.87	0.5905
		1,2-dioleoyl-GPC (18:1/18:1)	1.41	0.3903
		1-oleoyl-2-linoleoyl-GPC (18:1/18:2)*	1.33	0.4012
		1-oleoyl-2-docosahexaenoyl-GPC (18:1/22:6)*	1.23	0.5469
		1,2-dilinoleoyl-GPC (18:2/18:2)	1.09	0.6856
		1-linoleoyl-2-linolenoyl-GPC (18:2/18:3)*	1.05	0.8218
		1-linoleoyl-2-arachidonoyl-GPC (18:2/20:4n6)*	1.07	0.604
	Phosphatidylethanolamine (PE)	1,2-dipalmitoyl-GPE (16:0/16:0)*	1.04	0.7927
		1-palmitoyl-2-oleoyl-GPE (16:0/18:1)	1.43	0.4148
		1-palmitoyl-2-linoleoyl-GPE (16:0/18:2)	1.18	0.6812
		1-palmitoyl-2-arachidonoyl-GPE (16:0/20:4)*	1.09	0.6329
		1-palmitoyl-2-docosahexaenoyl-GPE (16:0/22:6)*	0.98	0.7977
		1-stearoyl-2-oleoyl-GPE (18:0/18:1)	1.33	0.4364
		1-stearoyl-2-linoleoyl-GPE (18:0/18:2)*	1.14	0.6011
		1-stearoyl-2-arachidonoyl-GPE (18:0/20:4)	1	0.8298
		1-stearoyl-2-docosahexaenoyl-GPE (18:0/22:6)*	0.85	0.5469
		1-oleoyl-2-linoleoyl-GPE (18:1/18:2)*	1.34	0.5716
		1-oleoyl-2-arachidonoyl-GPE (18:1/20:4)*	1.16	0.3903
		1-oleoyl-2-docosahexaenoyl-GPE (18:1/22:6)*	1.06	0.657
		1,2-dilinoleoyl-GPE (18:2/18:2)*	1.25	0.6399
		1-linoleoyl-2-arachidonoyl-GPE (18:2/20:4)*	1.19	0.5986
	Glycosyl PE	1-palmitoyl-2-oleoyl-glycosyl-GPE (16:0/18:1)**	1.1	0.657
		1-palmitoyl-2-linoleoyl-glycosyl-GPE (16:0/18:2)**	0.92	0.7105
		1-palmitoyl-2-arachidonoyl-glycosyl-GPE (16:0/20:4)**	0.94	0.6558
		1-palmitoyl-2-docosahexaenoyl-glycosyl-GPE (16:0/22:6)**	0.82	0.5986
		1-stearoyl-2-linoleoyl-glycosyl-GPE (18:0/18:2)**	0.94	0.738
		1-stearoyl-2-arachidonoyl-glycosyl-GPE (18:0/20:4)**	0.89	0.638
		1-stearoyl-2-docosahexaenoyl-glycosyl-GPE (18:0/22:6)**	0.81	0.6399
	Phosphatidylserine (PS)	1-stearoyl-2-oleoyl-GPS (18:0/18:1)	1.27	0.2935
		1-stearoyl-2-linoleoyl-GPS (18:0/18:2)	1.29	0.3903
		1-stearoyl-2-arachidonoyl-GPS (18:0/20:4)	0.97	0.7087
	Phosphatidylglycerol (PG)	1-palmitoyl-2-oleoyl-GPG (16:0/18:1)	1.31	0.4493
		1-palmitoyl-2-linoleoyl-GPG (16:0/18:2)	1.15	0.5986
	Phosphatidylinositol (PI)	1-palmitoyl-2-linoleoyl-GPI (16:0/18:2)	1.11	0.8143
		1-palmitoyl-2-arachidonoyl-GPI (16:0/20:4)*	1.16	0.6558
		1-stearoyl-2-linoleoyl-GPI (18:0/18:2)	1.17	0.7121
		1-stearoyl-2-arachidonoyl-GPI (18:0/20:4)	0.99	0.8218
		1-oleoyl-2-arachidonoyl-GPI (18:1/20:4)*	1.4	0.3903
	Lysophospholipid	1-palmitoyl-GPC (16:0)	0.94	0.6715
		2-palmitoyl-GPC (16:0)*	0.85	0.6031
		1-palmitoleoyl-GPC (16:1)*	0.89	0.7532
		2-palmitoleoyl-GPC (16:1)*	1.53	0.4364
		1-stearoyl-GPC (18:0)	0.96	0.7121
		1-oleoyl-GPC (18:1)	1.1	0.7121
		1-linoleoyl-GPC (18:2)	1.15	0.7823
		1-arachidonoyl-GPC (20:4n6)*	1.04	0.8302
		1-lignoceroyl-GPC (24:0)	1.22	0.3903
		1-palmitoyl-GPE (16:0)	0.91	0.738
		1-stearoyl-GPE (18:0)	0.76	0.5986
		2-stearoyl-GPE (18:0)*	0.72	0.6011
		1-oleoyl-GPE (18:1)	0.9	0.7927
		1-linoleoyl-GPE (18:2)*	1.12	0.6558
		1-arachidonoyl-GPE (20:4n6)*	1.18	0.4873
		1-palmitoyl-GPS (16:0)*	0.48	0.7823
		1-stearoyl-GPS (18:0)*	0.59	0.765
		1-oleoyl-GPS (18:1)	0.49	0.8298
		1-palmitoyl-GPG (16:0)*	0.65	0.638
		1-stearoyl-GPG (18:0)	0.56	0.6031
		1-oleoyl-GPG (18:1)*	1.37	0.5835
		1-linoleoyl-GPG (18:2)*	1	0.8218
		1-palmitoyl-GPI (16:0)	1.04	0.8143
		1-stearoyl-GPI (18:0)	0.83	0.604
		1-oleoyl-GPI (18:1)	1.24	0.6011
		1-linoleoyl-GPI (18:2)*	0.91	0.7455
		1-arachidonoyl-GPI (20:4)*	0.92	0.7111
	Plasmalogen	1-(1-enyl-palmitoyl)-2-oleoyl-GPE (P-16:0/18:1)*	1.08	0.7823
		1-(1-enyl-palmitoyl)-2-linoleoyl-GPE (P-16:0/18:2)*	1.44	0.6436
		1-(1-enyl-palmitoyl)-2-palmitoyl-GPC (P-16:0/16:0)*	1.09	0.6031
		1-(1-enyl-palmitoyl)-2-arachidonoyl-GPE (P-16:0/20:4)*	1.11	0.6011
		1-(1-enyl-palmitoyl)-2-oleoyl-GPC (P-16:0/18:1)*	1.25	0.5986
		1-(1-enyl-stearoyl)-2-oleoyl-GPE (P-18:0/18:1)	1.38	0.5469
		1-(1-enyl-stearoyl)-2-linoleoyl-GPE (P-18:0/18:2)*	1.38	0.5469
		1-(1-enyl-stearoyl)-2-arachidonoyl-GPE (P-18:0/20:4)*	1.15	0.5716
	Lysoplasmalogen	1-(1-enyl-palmitoyl)-GPE (P-16:0)*	0.71	0.6213
		1-(1-enyl-oleoyl)-GPE (P-18:1)*	0.71	0.6399
		1-(1-enyl-stearoyl)-GPE (P-18:0)*	0.81	0.6399
	Glycerolipid Metabolism	glycerol	0.87	0.6832
		glycerol 3-phosphate	0.75	0.8176
		glycerophosphoglycerol	1.27	0.5986
	Monoacylglycerol	1-palmitoylglycerol (16:0)	0.98	0.8298
		1-palmitoleoylglycerol (16:1)*	0.74	0.8218
		1-oleoylglycerol (18:1)	0.33	0.6208
		1-linoleoylglycerol (18:2)	0.35	0.5986
		1-dihomo-linolenylglycerol (20:3)	0.49	0.6389
		1-arachidonylglycerol (20:4)	0.57	0.7823
		1-docosahexaenoylglycerol (22:6)	0.5	0.5986
		2-palmitoylglycerol (16:0)	0.91	0.6762
		2-palmitoleoylglycerol (16:1)*	0.48	0.6213
		2-oleoylglycerol (18:1)	0.41	0.7462
		2-linoleoylglycerol (18:2)	0.43	0.6011
		2-arachidonoylglycerol (20:4)	0.72	0.8218
	Diacylglycerol	diacylglycerol (16:1/18:2 [2], 16:0/18:3 [1])*	0.72	0.6152
		palmitoyl-oleoyl-glycerol (16:0/18:1) [2]*	0.95	0.8143
		palmitoyl-linoleoyl-glycerol (16:0/18:2) [1]*	0.77	0.6011
		palmitoyl-linoleoyl-glycerol (16:0/18:2) [2]*	0.82	0.5986
		palmitoyl-linolenoyl-glycerol (16:0/18:3) [2]*	0.39	0.3903
		palmitoleoyl-oleoyl-glycerol (16:1/18:1) [2]*	1.12	0.7823
		palmitoyl-arachidonoyl-glycerol (16:0/20:4) [1]*	0.99	0.8298
		palmitoyl-arachidonoyl-glycerol (16:0/20:4) [2]*	0.99	0.8143
		palmitoyl-docosahexaenoyl-glycerol (16:0/22:6) [1]*	1.22	0.6213
		palmitoyl-docosahexaenoyl-glycerol (16:0/22:6) [2]*	0.88	0.6011
		stearoyl-linoleoyl-glycerol (18:0/18:2) [2]*	1.02	0.8218
		oleoyl-oleoyl-glycerol (18:1/18:1) [2]*	1	0.8035
		oleoyl-linoleoyl-glycerol (18:1/18:2) [1]	0.79	0.6087
		oleoyl-linoleoyl-glycerol (18:1/18:2) [2]	0.82	0.6031
		oleoyl-linolenoyl-glycerol (18:1/18:3) [2]*	0.58	0.5986
		linoleoyl-linoleoyl-glycerol (18:2/18:2) [1]*	0.61	0.2382
		linoleoyl-linoleoyl-glycerol (18:2/18:2) [2]*	0.63	0.2935
		linoleoyl-linolenoyl-glycerol (18:2/18:3) [2]*	0.64	0.4445
		stearoyl-arachidonoyl-glycerol (18:0/20:4) [1]*	1.12	0.7882
		stearoyl-arachidonoyl-glycerol (18:0/20:4) [2]*	1.08	0.6152
		oleoyl-arachidonoyl-glycerol (18:1/20:4) [2]*	0.76	0.5716
		linoleoyl-arachidonoyl-glycerol (18:2/20:4) [1]*	0.84	0.8035
		linoleoyl-arachidonoyl-glycerol (18:2/20:4) [2]*	0.67	0.2935
		stearoyl-docosahexaenoyl-glycerol (18:0/22:6) [2]*	0.97	0.8143
		linoleoyl-docosahexaenoyl-glycerol (18:2/22:6) [2]*	0.56	0.2935
	Sphingolipid Synthesis	sphinganine	1.18	0.4857
		sphingadienine	1.15	0.6832
		phytosphingosine	1.17	0.6011
	Dihydroceramides	N-palmitoyl-sphinganine (d18:0/16:0)	1.12	0.6332
	Ceramides	N-palmitoyl-sphingosine (d18:1/16:0)	1.2	0.6213
		N-stearoyl-sphingosine (d18:1/18:0)*	1.26	0.5905
		N-palmitoyl-sphingadienine (d18:2/16:0)*	1.02	0.8221
		N-behenoyl-sphingadienine (d18:2/22:0)*	0.84	0.6011
		ceramide (d18:1/14:0, d16:1/16:0)*	1.07	0.7532
		ceramide (d18:1/17:0, d17:1/18:0)*	1.21	0.6732
		ceramide (d18:1/20:0, d16:1/22:0, d20:1/18:0)*	0.92	0.6031
		ceramide (d16:1/24:1, d18:1/22:1)*	1.02	0.8143
		ceramide (d18:2/24:1, d18:1/24:2)*	1.22	0.5986
	Hexosylceramides (HCER)	glycosyl-N-palmitoyl-sphingosine (d18:1/16:0)	1.16	0.5716
		glycosyl-N-stearoyl-sphingosine (d18:1/18:0)	1.39	0.6011
		glycosyl-N-nervonoyl-sphingosine (d18:1/24:1)*	1.24	0.5469
		glycosyl-N-behenoyl-sphingadienine (d18:2/22:0)*	0.87	0.6399
		glycosyl ceramide (d18:1/20:0, d16:1/22:0)*	1	0.8143
		glycosyl ceramide (d16:1/24:1, d18:1/22:1)*	1.01	0.8218
		glycosyl ceramide (d18:2/24:1, d18:1/24:2)*	1.34	0.5905
	Dihydrosphingomyelins	palmitoyl dihydrosphingomyelin (d18:0/16:0)*	1.07	0.6399
		behenoyl dihydrosphingomyelin (d18:0/22:0)*	1.01	0.8298
		sphingomyelin (d18:0/18:0, d19:0/17:0)*	1.19	0.6213
		sphingomyelin (d18:0/20:0, d16:0/22:0)*	1.31	0.6329
	Sphingomyelins	palmitoyl sphingomyelin (d18:1/16:0)	0.96	0.7095
		stearoyl sphingomyelin (d18:1/18:0)	1.01	0.8187
		behenoyl sphingomyelin (d18:1/22:0)*	1.02	0.8271
		tricosanoyl sphingomyelin (d18:1/23:0)*	1.22	0.5469
		lignoceroyl sphingomyelin (d18:1/24:0)	1.18	0.4445
		sphingomyelin (d18:2/23:1)*	1.38	0.5469
		sphingomyelin (d18:2/24:2)*	1.18	0.7675
		sphingomyelin (d18:1/14:0, d16:1/16:0)*	1.1	0.6031
		sphingomyelin (d17:1/16:0, d18:1/15:0, d16:1/17:0)*	1.03	0.7455
		sphingomyelin (d18:2/16:0, d18:1/16:1)*	0.94	0.5986
		sphingomyelin (d18:1/17:0, d17:1/18:0, d19:1/16:0)	1.11	0.5986
		sphingomyelin (d18:1/18:1, d18:2/18:0)	0.96	0.7823
		sphingomyelin (d18:1/19:0, d19:1/18:0)*	0.98	0.7793
		sphingomyelin (d18:1/20:0, d16:1/22:0)*	0.93	0.6399
		sphingomyelin (d18:1/20:1, d18:2/20:0)*	0.92	0.6031
		sphingomyelin (d18:1/21:0, d17:1/22:0, d16:1/23:0)*	1.03	0.8298
		sphingomyelin (d18:2/21:0, d16:2/23:0)*	1.05	0.7823
		sphingomyelin (d18:1/22:1, d18:2/22:0, d16:1/24:1)*	0.99	0.8143
		sphingomyelin (d18:1/22:2, d18:2/22:1, d16:1/24:2)*	1.03	0.8035
		sphingomyelin (d18:2/23:0, d18:1/23:1, d17:1/24:1)*	1.4	0.3903
		sphingomyelin (d18:1/24:1, d18:2/24:0)*	1.24	0.5905
		sphingomyelin (d18:2/24:1, d18:1/24:2)*	1.26	0.6011
		sphingomyelin (d18:1/25:0, d19:0/24:1, d20:1/23:0, d19:1/24:0)*	1.38	0.5986
	Sphingosines	sphingosine	1.19	0.6011
		hexadecasphingosine (d16:1)*	1.19	0.6105
		heptadecasphingosine (d17:1)	1.19	0.6683
	Mevalonate Metabolism	3-hydroxy-3-methylglutarate	1.27	0.6027
	Sterol	cholesterol	1.05	0.6399
		4-cholesten-3-one	0.67	0.5652
		beta-sitosterol	0.73	0.5469
		campesterol	0.83	0.6011
		7-hydroxycholesterol (alpha or beta)	0.99	0.8218
	Corticosteroids	corticosterone	0.47	0.6249
	Primary Bile Acid Metabolism	cholate	1.06	0.813
		glycocholate	1	0.8218
		taurocholate	0.91	0.7927
		chenodeoxycholate	0.66	0.6329
		taurochenodeoxycholate	0.84	0.7334
		beta-muricholate	1.69	0.5469
		alpha-muricholate	0.88	0.8143
		tauro-beta-muricholate	1.28	0.6031
		glyco-beta-muricholate**	3.31	0.3903
	Secondary Bile Acid Metabolism	deoxycholate	0.96	0.8261
		taurodeoxycholate	0.7	0.5986
		6-beta-hydroxylithocholate	0.85	0.688
		taurolithocholate	0.78	0.6399
		ursodeoxycholate	0.89	0.8143
		tauroursodeoxycholate	0.71	0.6011
		6-oxolithocholate	1.49	0.6011
		taurohyocholate*	1.64	0.5205
		taurohyodeoxycholic acid	0.59	0.6399
		taurochenodeoxycholic acid (7 or 24)-sulfate	0.42	0.3903
Nucleotide	Purine Metabolism, (Hypo)Xanthine/Inosine containing	inosine 5'-monophosphate (IMP)	0.76	0.6011
		inosine	1.05	0.6558
		hypoxanthine	1.23	0.3903
		xanthine	1.16	0.6011
		xanthosine	0.89	0.6399
		urate	1.55	0.4425
		allantoin	1.09	0.6208
		allantoic acid	0.96	0.7214
	Purine Metabolism, Adenine containing	adenosine 5'-diphosphate (ADP)	1.33	0.6031
		adenosine 5'-monophosphate (AMP)	0.8	0.5986
		adenosine 3'-monophosphate (3'-AMP)	1.14	0.6399
		adenosine 2'-monophosphate (2'-AMP)	1.14	0.6832
		adenosine 3',5'-diphosphate	1.24	0.6832
		adenylosuccinate	0.65	0.6011
		adenosine	1.12	0.6031
		adenine	1.14	0.6399
		N1-methyladenosine	1	0.8143
		2'-deoxyadenosine 5'-monophosphate	1.76	0.5469
		N6-succinyladenosine	0.84	0.6558
	Purine Metabolism, Guanine containing	guanosine 5'- monophosphate (5'-GMP)	0.91	0.6399
		guanosine 3'-monophosphate (3'-GMP)	1.82	0.6011
		guanosine	1.47	0.3903
		guanine	1.63	0.2935
		7-methylguanine	0.81	0.6011
		2'-deoxyguanosine	1.43	0.6133
	Pyrimidine Metabolism, Orotate containing	N-carbamoylaspartate	0.74	0.6399
		orotate	0.89	0.7793
		orotidine	1.01	0.7876
	Pyrimidine Metabolism, Uracil containing	uridine 5'-diphosphate (UDP)	1.32	0.6152
		uridine 5'-monophosphate (UMP)	0.85	0.6011
		uridine 3'-monophosphate (3'-UMP)	1.51	0.6307
		uridine	1.11	0.7111
		uracil	1.3	0.5716
		pseudouridine	0.86	0.5469
		5,6-dihydrouridine	0.67	0.6031
		2'-O-methyluridine	0.84	0.6152
		5-methyluridine (ribothymidine)	1.19	0.7214
		2'-deoxyuridine	1.07	0.7334
		3-ureidopropionate	0.82	0.6436
		beta-alanine	1.08	0.7105
	Pyrimidine Metabolism, Cytidine containing	cytidine 5'-monophosphate (5'-CMP)	1.09	0.5986
		cytidine	1.45	0.5469
		cytosine	1.17	0.6011
		3-methylcytidine	1.53	0.6011
		2'-deoxycytidine 5'-monophosphate	1.53	0.5716
		2'-deoxycytidine	1.24	0.6307
		2'-O-methylcytidine	0.63	0.5469
	Pyrimidine Metabolism, Thymine containing	thymidine	1.29	0.5469
		thymine	1.09	0.8298
		3-aminoisobutyrate	1.02	0.8143
	Purine and Pyrimidine Metabolism	methylphosphate	1.13	0.5528
	Dinucleotide	(3'-5')-uridylyluridine	1.43	0.5716
Cofactors and Vitamins	Nicotinate and Nicotinamide Metabolism	quinolinate	1.01	0.8143
		nicotinamide	1.06	0.6742
		nicotinamide riboside	0.72	0.6006
		nicotinamide adenine dinucleotide (NAD+)	1.02	0.7111
		nicotinamide N-oxide	0.9	0.6399
		1-methylnicotinamide	0.69	0.5205
		trigonelline (N'-methylnicotinate)	1.68	0.6389
		N1-Methyl-2-pyridone-5-carboxamide	0.76	0.5469
		adenosine 5'-diphosphoribose (ADP-ribose)	1.27	0.8143
	Riboflavin Metabolism	riboflavin (Vitamin B2)	1.1	0.6011
		flavin adenine dinucleotide (FAD)	1.11	0.4088
		flavin mononucleotide (FMN)	1.04	0.6702
	Pantothenate and CoA Metabolism	pantothenate	1	0.8302
		phosphopantetheine	1.04	0.8298
		3'-dephosphocoenzyme A	1.06	0.6612
		coenzyme A	1.07	0.6399
	Ascorbate and Aldarate Metabolism	ascorbate (Vitamin C)	1.5	0.5303
		ascorbic acid 3-sulfate*	1.1	0.7962
		dehydroascorbate	1.03	0.7927
		2-O-methylascorbic acid	1.04	0.7977
		threonate	0.92	0.6399
		oxalate (ethanedioate)	1.02	0.8176
		gulonate*	0.79	0.3903
	Tocopherol Metabolism	alpha-tocopherol	1.15	0.6399
		gamma-tocopherol/beta-tocopherol	1.09	0.6399
	Folate Metabolism	folate	1.28	0.4425
		7,8-dihydrofolate	1.6	0.2935
		5-methyltetrahydrofolate (5MeTHF)	0.35	0.5986
	Tetrahydrobiopterin Metabolism	biopterin	0.97	0.6904
		dihydrobiopterin	1.34	0.3903
	Pterin Metabolism	pterin	1.18	0.5986
	Hemoglobin and Porphyrin Metabolism	heme	0.47	0.6031
		bilirubin (Z,Z)	1.43	0.6011
		biliverdin	0.74	0.6208
	Thiamine Metabolism	thiamin (Vitamin B1)	1.05	0.7334
		thiamin monophosphate	1.19	0.6011
	Vitamin A Metabolism	retinol (Vitamin A)	1.17	0.6389
		retinal	0.93	0.7334
	Vitamin B6 Metabolism	pyridoxamine	1.26	0.5905
		pyridoxamine phosphate	1.2	0.4148
		pyridoxal phosphate	1.14	0.6558
		pyridoxal	1.1	0.6399
		pyridoxate	1.27	0.5905
Xenobiotics	Benzoate Metabolism	hippurate	0.51	0.7926
		benzoate	1.05	0.6832
		catechol sulfate	0.46	0.657
		4-methylcatechol sulfate	0.57	0.7803
		p-cresol sulfate	1.11	0.6991
		phenylpropionylglycine	1.4	0.6399
	Food Component/Plant	gluconate	0.71	0.2935
		beta-guanidinopropanoate	1.78	0.2382
		cinnamoylglycine	0.82	0.7517
		ergothioneine	1.2	0.5905
		quinate	0.45	0.5986
		histidine betaine (hercynine)*	1.41	0.76
		mannonate*	0.82	0.6011
		stachydrine	0.71	0.6105
		ethyl alpha-glucopyranoside	0.86	0.8218
		methyl glucopyranoside (alpha + beta)	1.14	0.6329
		tartronate (hydroxymalonate)	0.94	0.7334
	Drug - Topical Agents	2,6-dihydroxybenzoic acid	1.05	0.8085
	Chemical	sulfate*	1.03	0.6558
		S-(3-hydroxypropyl)mercapturic acid (HPMA)	0.72	0.6011
		thioproline	0.95	0.6329
