# Supplementary material for: The 2R, 3R isomer of 2, 3-butanediol prevents weight gain and decreases plasma glucose concentration of mice fed a fat-enriched diet
Source: Front Physiol. 2026 May 25;17:1721571. doi: 10.3389/fphys.2026.1721571 (PMC13244126; doi:10.3389/fphys.2026.1721571)
Supplement: Supplementary file 5 [file Table4.xlsx]

## Sheet: Sheet1
Supplementary Table 4. Effect of treatment with the isomer mix (MRS) of meso-2,3-butanediol, 2R,3R-butanediol and 2S,3S-butanediol on the
concentration of liver metabolites of mice fed the fat-enriched diet. Results are expressed as fold-changes of MRS-treated vs untreated.
Green = decrease.
Super Pathway	Sub Pathway	Biochemical Name	HFD MRS vs HFD	q-value
Amino Acid	Glycine, Serine and Threonine Metabolism	glycine	1.04	0.7609
		N-acetylglycine	0.82	0.632
		sarcosine	1.72	0.5897
		dimethylglycine	1.09	0.678
		betaine	0.7	0.5944
		betaine aldehyde	1.04	0.7638
		serine	1.05	0.7115
		N-acetylserine	0.91	0.632
		threonine	1.04	0.6918
		N-acetylthreonine	0.99	0.7647
	Alanine and Aspartate Metabolism	alanine	0.92	0.624
		N-acetylalanine	0.76	0.2246
		aspartate	1.08	0.6647
		N-acetylaspartate (NAA)	1	0.7761
		asparagine	1.01	0.7761
		N-acetylasparagine	0.98	0.7628
	Glutamate Metabolism	glutamate	1.12	0.637
		glutamine	0.9	0.637
		N-acetylglutamate	1.25	0.632
		N-acetylglutamine	0.86	0.5917
		4-hydroxyglutamate	0.84	0.632
		gamma-carboxyglutamate	0.96	0.7436
		glutamate, gamma-methyl ester	1.12	0.7423
		pyroglutamine*	0.88	0.632
		gamma-aminobutyrate (GABA)	1.03	0.7761
		N-methyl-GABA	1.72	0.6189
		S-1-pyrroline-5-carboxylate	0.87	0.637
	Histidine Metabolism	histidine	1.13	0.637
		1-methylhistidine	0.61	0.4736
		3-methylhistidine	0.75	0.5944
		N-acetylhistidine	1	0.7804
		N-acetyl-3-methylhistidine*	0.84	0.637
		N-acetyl-1-methylhistidine*	0.77	0.5944
		imidazole propionate	1.1	0.7761
		formiminoglutamate	1.71	0.5944
		imidazole lactate	1.07	0.6647
		anserine	1.1	0.7564
		1-methylhistamine	1.22	0.7761
		1-methyl-4-imidazoleacetate	1.12	0.7178
		1-methyl-5-imidazoleacetate	0.66	0.7178
		1-ribosyl-imidazoleacetate*	1.06	0.7682
		4-imidazoleacetate	1.07	0.7564
	Lysine Metabolism	lysine	1.04	0.7624
		N2-acetyllysine	1.4	0.3286
		N6-acetyllysine	1.07	0.7647
		N6-methyllysine	0.97	0.7637
		N6,N6-dimethyllysine	0.76	0.5944
		N6,N6,N6-trimethyllysine	0.75	0.5856
		hydroxy-N6,N6,N6-trimethyllysine*	0.93	0.7628
		5-(galactosylhydroxy)-L-lysine	0.76	0.4736
		fructosyllysine	0.9	0.733
		saccharopine	1.65	0.5944
		2-aminoadipate	2.39	0.5897
		glutarylcarnitine (C5-DC)	0.76	0.5897
		pipecolate	0.97	0.76
		5-aminovalerate	1.19	0.6514
		N,N,N-trimethyl-5-aminovalerate	1.27	0.5944
	Phenylalanine Metabolism	phenylalanine	1.05	0.6555
		N-acetylphenylalanine	0.78	0.632
		1-carboxyethylphenylalanine	0.87	0.637
		phenyllactate (PLA)	1.14	0.7761
		2-hydroxyphenylacetate	1.23	0.6214
	Tyrosine Metabolism	tyrosine	0.94	0.7178
		N-acetyltyrosine	0.83	0.7178
		1-carboxyethyltyrosine	0.89	0.7637
		4-hydroxyphenylpyruvate	0.81	0.637
		3-(4-hydroxyphenyl)lactate	1.24	0.637
		phenol sulfate	0.22	0.7761
		phenol glucuronide	0.1	0.6032
		O-methyltyrosine	0.99	0.7746
		p-cresol glucuronide*	1.31	0.7637
	Tryptophan Metabolism	tryptophan	1.16	0.5944
		C-glycosyltryptophan	1.19	0.632
		kynurenine	0.93	0.7436
		kynurenate	1.46	0.6519
		picolinate	0.9	0.7624
		serotonin	1.11	0.793
		5-hydroxyindoleacetate	0.98	0.7746
		indolelactate	1.23	0.7624
		indolepropionate	0.92	0.637
		indoleacetylglycine	0.86	0.7637
		3-indoxyl sulfate	0.44	0.2711
	Leucine, Isoleucine and Valine Metabolism	leucine	1.1	0.5944
		N-acetylleucine	0.91	0.6514
		1-carboxyethylleucine	0.99	0.7772
		isovalerylglycine	0.86	0.637
		isovalerylcarnitine (C5)	0.53	0.5897
		beta-hydroxyisovalerate	1.08	0.6514
		isoleucine	0.98	0.7761
		N-acetylisoleucine	1.24	0.7356
		1-carboxyethylisoleucine	0.85	0.6647
		2-hydroxy-3-methylvalerate	0.94	0.6535
		2-methylbutyrylcarnitine (C5)	1.37	0.7761
		2-methylbutyrylglycine	0.81	0.637
		tiglylcarnitine (C5:1-DC)	1.07	0.793
		ethylmalonate	0.87	0.7262
		methylsuccinate	0.84	0.4577
		valine	1.19	0.5856
		N-acetylvaline	1.15	0.637
		1-carboxyethylvaline	1.06	0.7564
		alpha-hydroxyisovalerate	0.8	0.5944
		isobutyrylcarnitine (C4)	2.1	0.632
		3-hydroxyisobutyrate	0.99	0.7762
	Methionine, Cysteine, SAM and Taurine Metabolism	methionine	0.98	0.7746
		N-acetylmethionine	0.82	0.5944
		N-formylmethionine	1.12	0.6647
		S-methylmethionine	1.14	0.6514
		methionine sulfoxide	1.13	0.637
		N-acetylmethionine sulfoxide	0.91	0.6647
		S-adenosylmethionine (SAM)	0.78	0.5944
		S-adenosylhomocysteine (SAH)	1.22	0.5944
		homocysteine	1.75	0.5897
		cystathionine	1.36	0.5944
		cysteine	0.91	0.5944
		S-methylcysteine	0.97	0.7917
		hypotaurine	2.47	0.6208
		taurine	1.3	0.6592
		N-acetyltaurine	1.19	0.7514
		taurocyamine	0.98	0.7647
		3-sulfo-L-alanine	2.4	0.2694
	Urea cycle; Arginine and Proline Metabolism	arginine	0.62	0.3286
		argininosuccinate	0.64	0.6394
		urea	1.02	0.7761
		ornithine	0.97	0.7761
		3-amino-2-piperidone	1.51	0.637
		2-oxoarginine*	1.42	0.632
		citrulline	1.25	0.5944
		homocitrulline	1.38	0.637
		proline	1.01	0.793
		dimethylarginine (SDMA + ADMA)	1.09	0.7647
		N-acetylarginine	1.35	0.5944
		N-acetylcitrulline	1.61	0.5944
		N-delta-acetylornithine	1.08	0.7761
		N-alpha-acetylornithine	1.46	0.5897
		N2,N5-diacetylornithine	1.14	0.7647
		trans-4-hydroxyproline	1.52	0.5856
		pro-hydroxy-pro	1.96	0.6647
		N-methylproline	0.98	0.7767
		N,N,N-trimethyl-alanylproline betaine (TMAP)	0.79	0.5897
		N-monomethylarginine	0.99	0.8017
		argininate*	1.31	0.6272
		N-acetylhomocitrulline	1.43	0.6514
	Creatine Metabolism	guanidinoacetate	1.04	0.7647
		creatine	0.99	0.7647
		creatinine	0.79	0.637
	Polyamine Metabolism	putrescine	0.9	0.7637
		spermidine	1.1	0.6551
		(N(1) + N(8))-acetylspermidine	1.33	0.5897
		spermine	0.64	0.3286
		5-methylthioadenosine (MTA)	0.88	0.632
	Guanidino and Acetamido Metabolism	4-guanidinobutanoate	1.59	0.5944
		guanidinosuccinate	0.63	0.5944
	Glutathione Metabolism	glutathione, reduced (GSH)	0.95	0.7624
		glutathione, oxidized (GSSG)	1.1	0.637
		cysteine-glutathione disulfide	1.46	0.5944
		S-methylglutathione	0.99	0.7917
		S-lactoylglutathione	0.84	0.5944
		cysteinylglycine	0.88	0.6777
		5-oxoproline	1	0.7761
		2-hydroxybutyrate/2-hydroxyisobutyrate	1.12	0.6777
		ophthalmate	1.2	0.632
		S-(1,2-dicarboxyethyl)glutathione	0.88	0.7628
		4-hydroxy-nonenal-glutathione	1.55	0.2711
		3'-dephospho-CoA-glutathione*	1.04	0.7647
		CoA-glutathione*	0.93	0.6647
Peptide	Gamma-glutamyl Amino Acid	gamma-glutamylcysteine	0.65	0.5944
		gamma-glutamylglutamate	1.05	0.7682
		gamma-glutamylglutamine	0.77	0.632
		gamma-glutamylglycine	0.89	0.7761
		gamma-glutamylisoleucine*	1.01	0.7761
		gamma-glutamylleucine	1.02	0.7761
		gamma-glutamyl-alpha-lysine	0.55	0.5897
		gamma-glutamyl-epsilon-lysine	0.7	0.5897
		gamma-glutamylphenylalanine	1.08	0.7624
		gamma-glutamylthreonine	0.97	0.7564
		gamma-glutamyltyrosine	0.99	0.7762
		gamma-glutamylvaline	0.95	0.7647
	Dipeptide	alanylleucine	0.5	0.632
		glycylleucine	0.69	0.5856
		glycylvaline	0.67	0.5856
		isoleucylglycine	0.86	0.637
		leucylglycine	0.53	0.5897
		phenylalanylalanine	0.92	0.7423
		phenylalanylglycine	0.66	0.5944
		prolylglycine	0.9	0.6394
		tyrosylglycine	0.66	0.5897
		valylglutamine	0.54	0.5897
		valylglycine	0.56	0.5886
		valylleucine	0.79	0.5944
	Acetylated Peptides	phenylacetylglycine	0.89	0.7761
Carbohydrate	Glycolysis, Gluconeogenesis, and Pyruvate Metabolism	1,5-anhydroglucitol (1,5-AG)	1.06	0.637
		glucose	0.93	0.5856
		glucose 6-phosphate	1.3	0.6519
		fructose 1,6-diphosphate/glucose 1,6-diphosphate/myo-inositol diphosphates	0.91	0.7902
		dihydroxyacetone phosphate (DHAP)	0.99	0.7761
		3-phosphoglycerate	0.76	0.4764
		phosphoenolpyruvate (PEP)	0.88	0.632
		pyruvate	0.75	0.632
		lactate	0.94	0.7178
		glycerate	1.07	0.632
	Pentose Phosphate Pathway	6-phosphogluconate	0.58	0.2274
		ribose 1-phosphate	0.82	0.5944
		sedoheptulose-7-phosphate	1.13	0.6554
	Pentose Metabolism	ribose	1.11	0.632
		ribitol	0.49	0.2711
		ribonate	0.8	0.632
		ribulose/xylulose	1.18	0.632
		arabitol/xylitol	0.37	0.2274
		arabonate/xylonate	1.15	0.632
		sedoheptulose	0.84	0.5944
		ribulonate/xylulonate/lyxonate*	1.25	0.5944
	Glycogen Metabolism	maltohexaose	1.33	0.2694
		maltopentaose	1.21	0.2988
		maltotetraose	0.94	0.7761
		maltotriose	0.95	0.7746
		maltose	0.9	0.632
	Disaccharides and Oligosaccharides	sucrose	1.29	0.7057
	Fructose, Mannose and Galactose Metabolism	fructose	1.06	0.6535
		mannitol/sorbitol	0.23	4.3092e-05
		mannose	1.04	0.7647
		galactose 1-phosphate	0.9	0.7647
		2-ketogulonate	1.12	0.637
		galactonate	0.93	0.7057
	Nucleotide Sugar	UDP-glucose	1.75	0.7436
		UDP-galactose	1.12	0.6514
		UDP-glucuronate	1.58	0.7153
		UDP-N-acetylglucosamine/galactosamine	1	0.7746
	Aminosugar Metabolism	glucuronate	1.04	0.7624
		N-acetylglucosamine 6-phosphate	1.25	0.678
		N-acetyl-glucosamine 1-phosphate	1.27	0.6394
		N-acetylneuraminate	1.04	0.7695
		N-acetylglucosaminylasparagine	0.97	0.7628
		erythronate*	0.94	0.637
		N-acetylglucosamine/N-acetylgalactosamine	1.05	0.7624
		N-glycolylneuraminate	0.98	0.7682
	Advanced Glycation End-product	N6-carboxymethyllysine	0.9	0.637
Energy	TCA Cycle	citrate	0.89	0.6647
		aconitate [cis or trans]	0.91	0.7147
		alpha-ketoglutarate	0.8	0.5944
		succinylcarnitine (C4-DC)	1.07	0.7761
		fumarate	0.96	0.7544
		malate	0.92	0.5944
		itaconate	0.96	0.7761
		tricarballylate	1.06	0.7647
		2-methylcitrate/homocitrate	1.07	0.7547
	Oxidative Phosphorylation	acetylphosphate	1.09	0.7746
		phosphate	0.97	0.6387
Lipid	Fatty Acid Synthesis	malonylcarnitine	0.99	0.7746
	Medium Chain Fatty Acid	caproate (6:0)	1.28	0.632
	Long Chain Saturated Fatty Acid	myristate (14:0)	0.78	0.637
		margarate (17:0)	0.83	0.5944
		stearate (18:0)	0.9	0.5944
		nonadecanoate (19:0)	0.94	0.7342
		arachidate (20:0)	0.88	0.6647
	Long Chain Monounsaturated Fatty Acid	palmitoleate (16:1n7)	0.74	0.6394
		10-heptadecenoate (17:1n7)	0.76	0.637
		10-nonadecenoate (19:1n9)	0.69	0.632
		eicosenoate (20:1)	0.68	0.632
		erucate (22:1n9)	0.89	0.7746
	Long Chain Polyunsaturated Fatty Acid (n3 and n6)	eicosapentaenoate (EPA; 20:5n3)	0.92	0.7746
		heneicosapentaenoate (21:5n3)	0.54	0.632
		docosapentaenoate (n3 DPA; 22:5n3)	0.91	0.7647
		docosahexaenoate (DHA; 22:6n3)	0.83	0.637
		docosatrienoate (22:3n3)	0.96	0.8017
		nisinate (24:6n3)	1.11	0.6682
		hexadecadienoate (16:2n6)	0.81	0.637
		linoleate (18:2n6)	0.86	0.6394
		linolenate [alpha or gamma; (18:3n3 or 6)]	0.87	0.7356
		dihomo-linoleate (20:2n6)	0.72	0.637
		dihomo-linolenate (20:3n3 or n6)	0.85	0.6647
		arachidonate (20:4n6)	0.85	0.632
		docosatrienoate (22:3n6)*	0.66	0.6056
		adrenate (22:4n6)	0.85	0.6514
		docosapentaenoate (n6 DPA; 22:5n6)	0.94	0.7423
		docosadienoate (22:2n6)	0.91	0.7682
		mead acid (20:3n9)	0.88	0.733
	Fatty Acid, Branched	(14 or 15)-methylpalmitate (a17:0 or i17:0)	0.84	0.632
		(16 or 17)-methylstearate (a19:0 or i19:0)	0.97	0.7762
	Fatty Acid, Dicarboxylate	glutarate (C5-DC)	1.53	0.5856
		2-hydroxyglutarate	0.95	0.7564
		2-hydroxyadipate	1.28	0.6554
		3-hydroxyadipate*	1.01	0.7682
		maleate	0.98	0.7761
		pimelate (C7-DC)	2.02	0.5856
		heptenedioate (C7:1-DC)*	0.71	0.5897
		azelate (C9-DC)	1.83	0.3286
		sebacate (C10-DC)	1.11	0.6394
	Fatty Acid, Amino	2-aminoheptanoate	2.87	0.3954
		N-acetyl-2-aminooctanoate*	0.66	0.4736
	Fatty Acid Metabolism (also BCAA Metabolism)	butyrylglycine	1	0.7746
		propionylcarnitine (C3)	1.76	0.5944
		methylmalonate (MMA)	1.05	0.7762
	Fatty Acid Metabolism (Acyl Glycine)	isocaproylglycine	1.12	0.6777
		valerylglycine	1.02	0.7761
		hexanoylglycine	1.07	0.7647
		3,4-methylene heptanoylglycine	1.06	0.7647
		N-octanoylglycine	0.93	0.7178
		N-palmitoylglycine	0.97	0.7761
		2-butenoylglycine	0.86	0.7647
	Fatty Acid Metabolism (Acyl Carnitine, Short Chain)	acetylcarnitine (C2)	1.72	0.6539
	Fatty Acid Metabolism (Acyl Carnitine, Long Chain Saturated)	palmitoylcarnitine (C16)	0.72	0.5856
		stearoylcarnitine (C18)	0.54	0.3286
		arachidoylcarnitine (C20)*	0.88	0.6514
		behenoylcarnitine (C22)*	0.99	0.7746
		lignoceroylcarnitine (C24)*	0.89	0.6647
	Fatty Acid Metabolism (Acyl Carnitine, Monounsaturated)	oleoylcarnitine (C18:1)	0.75	0.5944
		erucoylcarnitine (C22:1)*	1.02	0.7436
		nervonoylcarnitine (C24:1)*	0.76	0.637
	Fatty Acid Metabolism (Acyl Carnitine, Polyunsaturated)	linoleoylcarnitine (C18:2)*	1.35	0.637
		arachidonoylcarnitine (C20:4)	0.93	0.7628
	Fatty Acid Metabolism (Acyl Carnitine, Dicarboxylate)	adipoylcarnitine (C6-DC)	1.29	0.632
		pimeloylcarnitine/3-methyladipoylcarnitine (C7-DC)	1.11	0.7628
		suberoylcarnitine (C8-DC)	2.12	0.4736
	Fatty Acid Metabolism (Acyl Carnitine, Hydroxy)	(R)-3-hydroxybutyrylcarnitine	0.8	0.5944
		(S)-3-hydroxybutyrylcarnitine	1.12	0.6535
		3-hydroxydecanoylcarnitine	0.94	0.7178
		3-hydroxyoleoylcarnitine	1.04	0.7647
	Carnitine Metabolism	deoxycarnitine	0.9	0.637
		carnitine	0.77	0.5807
	Ketone Bodies	3-hydroxybutyrate (BHBA)	0.73	0.2988
	Fatty Acid Metabolism (Acyl Choline)	palmitoylcholine	1.13	0.6647
		oleoylcholine	0.82	0.637
		palmitoloelycholine	0.97	0.7761
		linoleoylcholine*	1.03	0.7761
	Fatty Acid, Monohydroxy	2-hydroxyheptanoate*	2.09	0.2988
		3-hydroxyhexanoate	1.3	0.5897
		3-hydroxyoctanoate	0.99	0.8011
		3-hydroxysuberate	1.79	0.3286
		8-hydroxyoctanoate	2.26	0.5944
		13-HODE + 9-HODE	1.7	0.3216
	Fatty Acid, Dihydroxy	2S,3R-dihydroxybutyrate	0.82	0.5886
		2R,3R-dihydroxybutyrate	0.89	0.5897
		2,4-dihydroxybutyrate	0.88	0.637
		19,20-DiHDPA	0.93	0.678
	Docosanoid	14-HDoHE/17-HDoHE	0.49	0.6032
	Eicosanoid	12-HETE	0.62	0.6394
		15-HETE	1.88	0.577
		12-HHTrE	1.56	0.5897
	Endocannabinoid	oleoyl ethanolamide	0.88	0.632
		palmitoyl ethanolamide	0.97	0.7647
		stearoyl ethanolamide	1.07	0.6647
		N-arachidonoyltaurine	1.67	0.6777
		N-oleoyltaurine	0.88	0.7647
		N-stearoyltaurine	1.03	0.8017
		N-palmitoleoyltaurine*	1.27	0.7647
		N-linoleoyltaurine*	1.28	0.7647
		N-linolenoyltaurine*	1.19	0.5944
		linoleoyl ethanolamide	0.96	0.7767
	Inositol Metabolism	myo-inositol	0.88	0.5897
		inositol 1-phosphate (I1P)	0.93	0.7564
	Phospholipid Metabolism	choline	1	0.7761
		choline phosphate	1.15	0.7012
		cytidine 5'-diphosphocholine	1.01	0.7695
		glycerophosphorylcholine (GPC)	0.9	0.632
		phosphoethanolamine	0.99	0.7746
		cytidine-5'-diphosphoethanolamine	1.15	0.5944
		glycerophosphoethanolamine	0.86	0.5897
		glycerophosphoserine*	1.11	0.637
		glycerophosphoinositol*	0.92	0.637
		trimethylamine N-oxide	1.07	0.7761
	Phosphatidylcholine (PC)	1-myristoyl-2-palmitoyl-GPC (14:0/16:0)	1.07	0.632
		1-myristoyl-2-arachidonoyl-GPC (14:0/20:4)*	1.12	0.5856
		1,2-dipalmitoyl-GPC (16:0/16:0)	0.93	0.5944
		1-palmitoyl-2-palmitoleoyl-GPC (16:0/16:1)*	1.06	0.6647
		1-palmitoyl-2-stearoyl-GPC (16:0/18:0)	0.9	0.5944
		1-palmitoyl-2-oleoyl-GPC (16:0/18:1)	1.02	0.76
		1-palmitoyl-2-linoleoyl-GPC (16:0/18:2)	1.11	0.5944
		1-palmitoyl-2-gamma-linolenoyl-GPC (16:0/18:3n6)*	1.35	0.5856
		1-palmitoyl-2-dihomo-linolenoyl-GPC (16:0/20:3n3 or 6)*	1.05	0.7917
		1-palmitoyl-2-arachidonoyl-GPC (16:0/20:4n6)	1	0.7761
		1-palmitoyl-2-docosahexaenoyl-GPC (16:0/22:6)	0.96	0.637
		1-palmitoleoyl-2-linoleoyl-GPC (16:1/18:2)*	1.06	0.637
		1-stearoyl-2-oleoyl-GPC (18:0/18:1)	1.05	0.6554
		1-stearoyl-2-linoleoyl-GPC (18:0/18:2)*	1.11	0.5897
		1-stearoyl-2-arachidonoyl-GPC (18:0/20:4)	0.98	0.733
		1-stearoyl-2-docosahexaenoyl-GPC (18:0/22:6)	0.92	0.5944
		1,2-dioleoyl-GPC (18:1/18:1)	0.93	0.6719
		1-oleoyl-2-linoleoyl-GPC (18:1/18:2)*	0.89	0.637
		1-oleoyl-2-docosahexaenoyl-GPC (18:1/22:6)*	0.93	0.637
		1,2-dilinoleoyl-GPC (18:2/18:2)	1.17	0.6272
		1-linoleoyl-2-linolenoyl-GPC (18:2/18:3)*	0.91	0.7436
		1-linoleoyl-2-arachidonoyl-GPC (18:2/20:4n6)*	1.05	0.637
	Phosphatidylethanolamine (PE)	1,2-dipalmitoyl-GPE (16:0/16:0)*	0.97	0.7628
		1-palmitoyl-2-oleoyl-GPE (16:0/18:1)	1.22	0.5944
		1-palmitoyl-2-linoleoyl-GPE (16:0/18:2)	1.51	0.5944
		1-palmitoyl-2-arachidonoyl-GPE (16:0/20:4)*	1.12	0.5897
		1-palmitoyl-2-docosahexaenoyl-GPE (16:0/22:6)*	1.04	0.733
		1-stearoyl-2-oleoyl-GPE (18:0/18:1)	1.03	0.7356
		1-stearoyl-2-linoleoyl-GPE (18:0/18:2)*	1.27	0.5944
		1-stearoyl-2-arachidonoyl-GPE (18:0/20:4)	1.03	0.6554
		1-stearoyl-2-docosahexaenoyl-GPE (18:0/22:6)*	1	0.7762
		1-oleoyl-2-linoleoyl-GPE (18:1/18:2)*	1.22	0.5944
		1-oleoyl-2-arachidonoyl-GPE (18:1/20:4)*	1.04	0.6539
		1-oleoyl-2-docosahexaenoyl-GPE (18:1/22:6)*	0.96	0.7457
		1,2-dilinoleoyl-GPE (18:2/18:2)*	1.39	0.637
		1-linoleoyl-2-arachidonoyl-GPE (18:2/20:4)*	1.18	0.632
	Glycosyl PE	1-palmitoyl-2-oleoyl-glycosyl-GPE (16:0/18:1)**	0.91	0.7399
		1-palmitoyl-2-linoleoyl-glycosyl-GPE (16:0/18:2)**	1.02	0.7628
		1-palmitoyl-2-arachidonoyl-glycosyl-GPE (16:0/20:4)**	0.96	0.7178
		1-palmitoyl-2-docosahexaenoyl-glycosyl-GPE (16:0/22:6)**	0.84	0.632
		1-stearoyl-2-linoleoyl-glycosyl-GPE (18:0/18:2)**	1.06	0.6647
		1-stearoyl-2-arachidonoyl-glycosyl-GPE (18:0/20:4)**	0.94	0.7178
		1-stearoyl-2-docosahexaenoyl-glycosyl-GPE (18:0/22:6)**	0.82	0.6647
	Phosphatidylserine (PS)	1-stearoyl-2-oleoyl-GPS (18:0/18:1)	1.05	0.6777
		1-stearoyl-2-linoleoyl-GPS (18:0/18:2)	1.23	0.5897
		1-stearoyl-2-arachidonoyl-GPS (18:0/20:4)	1.03	0.7178
	Phosphatidylglycerol (PG)	1-palmitoyl-2-oleoyl-GPG (16:0/18:1)	1.13	0.5897
		1-palmitoyl-2-linoleoyl-GPG (16:0/18:2)	1.35	0.577
	Phosphatidylinositol (PI)	1-palmitoyl-2-linoleoyl-GPI (16:0/18:2)	2.21	0.5897
		1-palmitoyl-2-arachidonoyl-GPI (16:0/20:4)*	1.09	0.6514
		1-stearoyl-2-linoleoyl-GPI (18:0/18:2)	1.33	0.5897
		1-stearoyl-2-arachidonoyl-GPI (18:0/20:4)	0.98	0.7436
		1-oleoyl-2-arachidonoyl-GPI (18:1/20:4)*	1.02	0.7712
	Lysophospholipid	1-palmitoyl-GPC (16:0)	0.95	0.7436
		2-palmitoyl-GPC (16:0)*	1.01	0.7746
		1-palmitoleoyl-GPC (16:1)*	0.85	0.6535
		2-palmitoleoyl-GPC (16:1)*	1.34	0.637
		1-stearoyl-GPC (18:0)	1	0.7761
		1-oleoyl-GPC (18:1)	0.84	0.6647
		1-linoleoyl-GPC (18:2)	1.24	0.637
		1-arachidonoyl-GPC (20:4n6)*	1.05	0.8017
		1-lignoceroyl-GPC (24:0)	1.2	0.5897
		1-palmitoyl-GPE (16:0)	0.92	0.7564
		1-stearoyl-GPE (18:0)	0.82	0.637
		2-stearoyl-GPE (18:0)*	0.73	0.632
		1-oleoyl-GPE (18:1)	0.77	0.632
		1-linoleoyl-GPE (18:2)*	1.01	0.7761
		1-arachidonoyl-GPE (20:4n6)*	1.16	0.5897
		1-palmitoyl-GPS (16:0)*	0.67	0.7436
		1-stearoyl-GPS (18:0)*	0.75	0.7637
		1-oleoyl-GPS (18:1)	0.54	0.7712
		1-palmitoyl-GPG (16:0)*	0.82	0.6647
		1-stearoyl-GPG (18:0)	0.52	0.5944
		1-oleoyl-GPG (18:1)*	1.06	0.7761
		1-linoleoyl-GPG (18:2)*	1.13	0.7712
		1-palmitoyl-GPI (16:0)	1.13	0.678
		1-stearoyl-GPI (18:0)	0.8	0.624
		1-oleoyl-GPI (18:1)	0.99	0.7746
		1-linoleoyl-GPI (18:2)*	1.02	0.7802
		1-arachidonoyl-GPI (20:4)*	0.86	0.632
	Plasmalogen	1-(1-enyl-palmitoyl)-2-oleoyl-GPE (P-16:0/18:1)*	0.91	0.5996
		1-(1-enyl-palmitoyl)-2-linoleoyl-GPE (P-16:0/18:2)*	1.19	0.5944
		1-(1-enyl-palmitoyl)-2-palmitoyl-GPC (P-16:0/16:0)*	1.02	0.7761
		1-(1-enyl-palmitoyl)-2-arachidonoyl-GPE (P-16:0/20:4)*	1.06	0.632
		1-(1-enyl-palmitoyl)-2-oleoyl-GPC (P-16:0/18:1)*	0.98	0.793
		1-(1-enyl-stearoyl)-2-oleoyl-GPE (P-18:0/18:1)	1.06	0.686
		1-(1-enyl-stearoyl)-2-linoleoyl-GPE (P-18:0/18:2)*	1.09	0.6394
		1-(1-enyl-stearoyl)-2-arachidonoyl-GPE (P-18:0/20:4)*	1.02	0.7647
	Lysoplasmalogen	1-(1-enyl-palmitoyl)-GPE (P-16:0)*	0.64	0.5944
		1-(1-enyl-oleoyl)-GPE (P-18:1)*	0.74	0.637
		1-(1-enyl-stearoyl)-GPE (P-18:0)*	0.61	0.5897
	Glycerolipid Metabolism	glycerol	0.81	0.632
		glycerol 3-phosphate	0.76	0.7451
		glycerophosphoglycerol	0.98	0.7423
	Monoacylglycerol	1-palmitoylglycerol (16:0)	1.21	0.7746
		1-palmitoleoylglycerol (16:1)*	0.42	0.632
		1-oleoylglycerol (18:1)	0.51	0.6535
		1-linoleoylglycerol (18:2)	0.37	0.632
		1-dihomo-linolenylglycerol (20:3)	0.46	0.632
		1-arachidonylglycerol (20:4)	0.63	0.7682
		1-docosahexaenoylglycerol (22:6)	0.57	0.637
		2-palmitoylglycerol (16:0)	0.52	0.6913
		2-palmitoleoylglycerol (16:1)*	0.29	0.5856
		2-oleoylglycerol (18:1)	0.29	0.632
		2-linoleoylglycerol (18:2)	0.44	0.632
		2-arachidonoylglycerol (20:4)	0.53	0.6554
	Diacylglycerol	diacylglycerol (16:1/18:2 [2], 16:0/18:3 [1])*	0.76	0.637
		palmitoyl-oleoyl-glycerol (16:0/18:1) [2]*	0.81	0.637
		palmitoyl-linoleoyl-glycerol (16:0/18:2) [1]*	0.83	0.637
		palmitoyl-linoleoyl-glycerol (16:0/18:2) [2]*	0.93	0.733
		palmitoyl-linolenoyl-glycerol (16:0/18:3) [2]*	0.67	0.632
		palmitoleoyl-oleoyl-glycerol (16:1/18:1) [2]*	0.67	0.637
		palmitoyl-arachidonoyl-glycerol (16:0/20:4) [1]*	1.6	0.6554
		palmitoyl-arachidonoyl-glycerol (16:0/20:4) [2]*	1.09	0.637
		palmitoyl-docosahexaenoyl-glycerol (16:0/22:6) [1]*	1.33	0.6394
		palmitoyl-docosahexaenoyl-glycerol (16:0/22:6) [2]*	1.07	0.7761
		stearoyl-linoleoyl-glycerol (18:0/18:2) [2]*	1.23	0.5944
		oleoyl-oleoyl-glycerol (18:1/18:1) [2]*	0.7	0.632
		oleoyl-linoleoyl-glycerol (18:1/18:2) [1]	0.81	0.637
		oleoyl-linoleoyl-glycerol (18:1/18:2) [2]	0.81	0.632
		oleoyl-linolenoyl-glycerol (18:1/18:3) [2]*	0.62	0.632
		linoleoyl-linoleoyl-glycerol (18:2/18:2) [1]*	0.92	0.678
		linoleoyl-linoleoyl-glycerol (18:2/18:2) [2]*	0.99	0.7917
		linoleoyl-linolenoyl-glycerol (18:2/18:3) [2]*	0.87	0.7057
		stearoyl-arachidonoyl-glycerol (18:0/20:4) [1]*	1.13	0.637
		stearoyl-arachidonoyl-glycerol (18:0/20:4) [2]*	1.14	0.632
		oleoyl-arachidonoyl-glycerol (18:1/20:4) [2]*	0.86	0.6389
		linoleoyl-arachidonoyl-glycerol (18:2/20:4) [1]*	1.37	0.5944
		linoleoyl-arachidonoyl-glycerol (18:2/20:4) [2]*	1.04	0.7436
		stearoyl-docosahexaenoyl-glycerol (18:0/22:6) [2]*	1.07	0.7436
		linoleoyl-docosahexaenoyl-glycerol (18:2/22:6) [2]*	0.88	0.6918
	Sphingolipid Synthesis	sphinganine	1.06	0.6539
		sphingadienine	1.22	0.5856
		phytosphingosine	1.03	0.774
	Dihydroceramides	N-palmitoyl-sphinganine (d18:0/16:0)	1.16	0.5897
	Ceramides	N-palmitoyl-sphingosine (d18:1/16:0)	1.14	0.5996
		N-stearoyl-sphingosine (d18:1/18:0)*	1.06	0.7356
		N-palmitoyl-sphingadienine (d18:2/16:0)*	1.06	0.7457
		N-behenoyl-sphingadienine (d18:2/22:0)*	1.33	0.6272
		ceramide (d18:1/14:0, d16:1/16:0)*	1.03	0.7746
		ceramide (d18:1/17:0, d17:1/18:0)*	1	0.7761
		ceramide (d18:1/20:0, d16:1/22:0, d20:1/18:0)*	1.08	0.637
		ceramide (d16:1/24:1, d18:1/22:1)*	0.99	0.7761
		ceramide (d18:2/24:1, d18:1/24:2)*	1.07	0.637
	Hexosylceramides (HCER)	glycosyl-N-palmitoyl-sphingosine (d18:1/16:0)	0.96	0.7527
		glycosyl-N-stearoyl-sphingosine (d18:1/18:0)	0.77	0.5996
		glycosyl-N-nervonoyl-sphingosine (d18:1/24:1)*	0.96	0.7436
		glycosyl-N-behenoyl-sphingadienine (d18:2/22:0)*	0.94	0.7436
		glycosyl ceramide (d18:1/20:0, d16:1/22:0)*	0.78	0.5897
		glycosyl ceramide (d16:1/24:1, d18:1/22:1)*	0.84	0.632
		glycosyl ceramide (d18:2/24:1, d18:1/24:2)*	0.93	0.7547
	Dihydrosphingomyelins	palmitoyl dihydrosphingomyelin (d18:0/16:0)*	1.02	0.7624
		behenoyl dihydrosphingomyelin (d18:0/22:0)*	0.96	0.7436
		sphingomyelin (d18:0/18:0, d19:0/17:0)*	1.08	0.6913
		sphingomyelin (d18:0/20:0, d16:0/22:0)*	1.5	0.5944
	Sphingomyelins	palmitoyl sphingomyelin (d18:1/16:0)	0.91	0.632
		stearoyl sphingomyelin (d18:1/18:0)	0.87	0.5897
		behenoyl sphingomyelin (d18:1/22:0)*	1.21	0.5944
		tricosanoyl sphingomyelin (d18:1/23:0)*	1.18	0.632
		lignoceroyl sphingomyelin (d18:1/24:0)	1.12	0.632
		sphingomyelin (d18:2/23:1)*	1.07	0.6647
		sphingomyelin (d18:2/24:2)*	0.85	0.632
		sphingomyelin (d18:1/14:0, d16:1/16:0)*	1	0.7917
		sphingomyelin (d17:1/16:0, d18:1/15:0, d16:1/17:0)*	0.98	0.7746
		sphingomyelin (d18:2/16:0, d18:1/16:1)*	0.93	0.5897
		sphingomyelin (d18:1/17:0, d17:1/18:0, d19:1/16:0)	1.03	0.76
		sphingomyelin (d18:1/18:1, d18:2/18:0)	0.88	0.632
		sphingomyelin (d18:1/19:0, d19:1/18:0)*	1.06	0.6947
		sphingomyelin (d18:1/20:0, d16:1/22:0)*	0.96	0.7178
		sphingomyelin (d18:1/20:1, d18:2/20:0)*	0.91	0.632
		sphingomyelin (d18:1/21:0, d17:1/22:0, d16:1/23:0)*	1.49	0.5897
		sphingomyelin (d18:2/21:0, d16:2/23:0)*	1.16	0.624
		sphingomyelin (d18:1/22:1, d18:2/22:0, d16:1/24:1)*	1.08	0.637
		sphingomyelin (d18:1/22:2, d18:2/22:1, d16:1/24:2)*	0.93	0.678
		sphingomyelin (d18:2/23:0, d18:1/23:1, d17:1/24:1)*	1.28	0.5897
		sphingomyelin (d18:1/24:1, d18:2/24:0)*	0.97	0.7712
		sphingomyelin (d18:2/24:1, d18:1/24:2)*	0.96	0.7635
		sphingomyelin (d18:1/25:0, d19:0/24:1, d20:1/23:0, d19:1/24:0)*	1.9	0.4736
	Sphingosines	sphingosine	1.13	0.5886
		hexadecasphingosine (d16:1)*	1.28	0.5897
		heptadecasphingosine (d17:1)	1.3	0.5807
	Mevalonate Metabolism	3-hydroxy-3-methylglutarate	1.14	0.6514
	Sterol	cholesterol	1.07	0.6381
		4-cholesten-3-one	0.81	0.6539
		beta-sitosterol	1.01	0.7647
		campesterol	0.99	0.7638
		7-hydroxycholesterol (alpha or beta)	2.39	0.4578
	Corticosteroids	corticosterone	1.87	0.637
	Primary Bile Acid Metabolism	cholate	0.74	0.6647
		glycocholate	1.19	0.7761
		taurocholate	0.89	0.6682
		chenodeoxycholate	1.18	0.733
		taurochenodeoxycholate	1.15	0.7761
		beta-muricholate	1.5	0.632
		alpha-muricholate	1.28	0.7503
		tauro-beta-muricholate	1.25	0.7645
		glyco-beta-muricholate**	2.24	0.637
	Secondary Bile Acid Metabolism	deoxycholate	0.8	0.7342
		taurodeoxycholate	0.81	0.632
		6-beta-hydroxylithocholate	1.57	0.6647
		taurolithocholate	0.67	0.5944
		ursodeoxycholate	1.2	0.6647
		tauroursodeoxycholate	0.84	0.637
		6-oxolithocholate	2.59	0.6117
		taurohyocholate*	1.54	0.6682
		taurohyodeoxycholic acid	1.12	0.7761
		taurochenodeoxycholic acid (7 or 24)-sulfate	1.08	0.7647
Nucleotide	Purine Metabolism, (Hypo)Xanthine/Inosine containing	inosine 5'-monophosphate (IMP)	0.54	0.573
		inosine	1	0.7762
		hypoxanthine	1.08	0.7423
		xanthine	0.96	0.7564
		xanthosine	0.76	0.5856
		urate	1.42	0.632
		allantoin	0.99	0.7762
		allantoic acid	0.85	0.577
	Purine Metabolism, Adenine containing	adenosine 5'-diphosphate (ADP)	0.99	0.7843
		adenosine 5'-monophosphate (AMP)	0.84	0.637
		adenosine 3'-monophosphate (3'-AMP)	1.41	0.5897
		adenosine 2'-monophosphate (2'-AMP)	1.26	0.637
		adenosine 3',5'-diphosphate	1.25	0.7761
		adenylosuccinate	0.46	0.5886
		adenosine	1	0.7761
		adenine	1.12	0.637
		N1-methyladenosine	0.95	0.7746
		2'-deoxyadenosine 5'-monophosphate	1.77	0.6539
		N6-succinyladenosine	0.71	0.5944
	Purine Metabolism, Guanine containing	guanosine 5'- monophosphate (5'-GMP)	0.83	0.632
		guanosine 3'-monophosphate (3'-GMP)	2.46	0.632
		guanosine	1.32	0.5996
		guanine	1.39	0.632
		7-methylguanine	0.85	0.637
		2'-deoxyguanosine	1.43	0.632
	Pyrimidine Metabolism, Orotate containing	N-carbamoylaspartate	3.77	0.637
		orotate	2.44	0.637
		orotidine	1.06	0.7746
	Pyrimidine Metabolism, Uracil containing	uridine 5'-diphosphate (UDP)	1.39	0.5944
		uridine 5'-monophosphate (UMP)	0.88	0.637
		uridine 3'-monophosphate (3'-UMP)	1.81	0.6274
		uridine	1.1	0.637
		uracil	1.02	0.7762
		pseudouridine	0.85	0.5944
		5,6-dihydrouridine	0.63	0.632
		2'-O-methyluridine	0.94	0.7628
		5-methyluridine (ribothymidine)	0.9	0.7115
		2'-deoxyuridine	1.16	0.637
		3-ureidopropionate	1.04	0.7917
		beta-alanine	0.83	0.5944
	Pyrimidine Metabolism, Cytidine containing	cytidine 5'-monophosphate (5'-CMP)	1.1	0.6647
		cytidine	1.73	0.3286
		cytosine	0.8	0.5944
		3-methylcytidine	1.68	0.6555
		2'-deoxycytidine 5'-monophosphate	1.55	0.632
		2'-deoxycytidine	1.84	0.5856
		2'-O-methylcytidine	0.87	0.678
	Pyrimidine Metabolism, Thymine containing	thymidine	1.41	0.5897
		thymine	1.52	0.5897
		3-aminoisobutyrate	0.92	0.7647
	Purine and Pyrimidine Metabolism	methylphosphate	1.09	0.632
	Dinucleotide	(3'-5')-uridylyluridine	1.35	0.632
Cofactors and Vitamins	Nicotinate and Nicotinamide Metabolism	quinolinate	1.1	0.7638
		nicotinamide	0.99	0.7746
		nicotinamide riboside	0.62	0.5897
		nicotinamide adenine dinucleotide (NAD+)	1.07	0.637
		nicotinamide N-oxide	0.9	0.6539
		1-methylnicotinamide	0.78	0.632
		trigonelline (N'-methylnicotinate)	1.13	0.682
		N1-Methyl-2-pyridone-5-carboxamide	0.92	0.6647
		adenosine 5'-diphosphoribose (ADP-ribose)	0.88	0.637
	Riboflavin Metabolism	riboflavin (Vitamin B2)	1.12	0.637
		flavin adenine dinucleotide (FAD)	0.98	0.7544
		flavin mononucleotide (FMN)	0.96	0.7356
	Pantothenate and CoA Metabolism	pantothenate	1.05	0.7647
		phosphopantetheine	1.08	0.7917
		3'-dephosphocoenzyme A	0.97	0.7436
		coenzyme A	0.87	0.632
	Ascorbate and Aldarate Metabolism	ascorbate (Vitamin C)	1.21	0.7647
		ascorbic acid 3-sulfate*	1.05	0.7475
		dehydroascorbate	1.13	0.637
		2-O-methylascorbic acid	1.02	0.7761
		threonate	0.91	0.632
		oxalate (ethanedioate)	1.15	0.632
		gulonate*	0.94	0.6539
	Tocopherol Metabolism	alpha-tocopherol	0.91	0.7564
		gamma-tocopherol/beta-tocopherol	1.12	0.7564
	Folate Metabolism	folate	1.17	0.2694
		7,8-dihydrofolate	1.47	0.2694
		5-methyltetrahydrofolate (5MeTHF)	0.25	0.5897
	Tetrahydrobiopterin Metabolism	biopterin	1.03	0.7917
		dihydrobiopterin	1.29	0.5897
	Pterin Metabolism	pterin	1.13	0.5897
	Hemoglobin and Porphyrin Metabolism	heme	0.62	0.6514
		bilirubin (Z,Z)	1.05	0.7761
		biliverdin	0.9	0.7356
	Thiamine Metabolism	thiamin (Vitamin B1)	0.88	0.637
		thiamin monophosphate	1.14	0.6647
	Vitamin A Metabolism	retinol (Vitamin A)	1.02	0.7762
		retinal	0.96	0.7628
	Vitamin B6 Metabolism	pyridoxamine	1.15	0.6535
		pyridoxamine phosphate	1.16	0.6272
		pyridoxal phosphate	0.79	0.632
		pyridoxal	1.04	0.7628
		pyridoxate	1.39	0.5886
Xenobiotics	Benzoate Metabolism	hippurate	0.52	0.7647
		benzoate	1.12	0.632
		catechol sulfate	0.51	0.7157
		4-methylcatechol sulfate	0.6	0.7682
		p-cresol sulfate	0.93	0.7647
		phenylpropionylglycine	0.92	0.7767
	Food Component/Plant	gluconate	0.56	0.2404
		beta-guanidinopropanoate	1.21	0.632
		cinnamoylglycine	0.6	0.5944
		ergothioneine	0.94	0.7178
		quinate	2.64	0.7628
		histidine betaine (hercynine)*	0.88	0.6514
		mannonate*	0.76	0.5856
		stachydrine	0.34	0.5689
		ethyl alpha-glucopyranoside	1.89	0.6376
		methyl glucopyranoside (alpha + beta)	1.07	0.7628
		tartronate (hydroxymalonate)	1.01	0.7761
	Drug - Topical Agents	2,6-dihydroxybenzoic acid	0.91	0.637
	Chemical	sulfate*	1.1	0.632
		S-(3-hydroxypropyl)mercapturic acid (HPMA)	1.4	0.6394
		thioproline	0.88	0.5944
